# Supplementary material for: Improved Resistance Prediction in Mycobacterium tuberculosis by Better Handling of Insertions and Deletions, Premature Stop Codons, and Filtering of Non-informative Sites
Source: Front Microbiol. 2019 Oct 31;10:2464. doi: 10.3389/fmicb.2019.02464 (PMC6834686; doi:10.3389/fmicb.2019.02464)
Supplement: TABLE S1 — ReSeq data set. [file Data_Sheet_1.ZIP]

Archive with 6 entries (5 files):
- supplementary/
- supplementary/s4_Comparison_of_PointFinder_and_PhyResSE.tsv
- supplementary/S2_validation_data_set.csv
- supplementary/S1_ReSeq_data_set.csv
- supplementary/S3.tex
- supplementary/S3.pdf
