# Supplementary material for: Improved Resistance Prediction in Mycobacterium tuberculosis by Better Handling of Insertions and Deletions, Premature Stop Codons, and Filtering of Non-informative Sites
Source: Front Microbiol. 2019 Oct 31;10:2464. doi: 10.3389/fmicb.2019.02464 (PMC6834686; doi:10.3389/fmicb.2019.02464)
Supplement: TABLE S1 — ReSeq data set. [file Data_Sheet_1.ZIP › supplementary/s4_Comparison_of_PointFinder_and_PhyResSE.tsv]

ERR	ERS	pDST SM	PhyResSE SM	PointFinder SM	PhyResSE rrs	PointFinder rrs	PhyResSE rpsL	PointFinder rpsL	PhyResSE gidB	PointFinder gidB	pDST INH	PhyResSE INH	PointFinder INH	PhyResSE katG	PointFinder katG	PhyResSE inhA	PointFinder inhA	PhyResSE ahpC	PointFinder ahpC	pDST RMP	PhyResSE RMP	PointFinder RMP	PhyResSE rpoB	PointFinder rpoB	pDST EMB	PhyResSE EMB	PointFinder EMB	PhyResSE embB	PointFinder embB	pDST PZA	PhyResSE PZA	PointFinder PZA	PhyResSE pncA	PointFinder pncA
ERR552125	ERS457831	R	R	R			K43R	K43R			R	R	R	S315T	S315T					S	S	S			S	S	S			S	S	S
ERR552658	ERS458204	R	R	R			K43R	K43R			R	R	R	S315T	S315T					R	R	R	H445R	H445R	R	R	R	H1002R	H1002R	S	R	R	T47A	T47A
ERR551411,ERR551412	ERS457325	R	R	R			K43R	K43R			R	R	R	S315T	S315T					R	R	R	H445R	H445R	R	R	R	H1002R	H1002R	S	R	R	T47A	T47A
ERR553037	ERS458489	R	R	R			K43R	K43R			R	R	R	S315T	S315T					R	R	R	H445Y	H445Y	R	R	R	M(s)306V(s)	M306V	S	S	S
ERR552853	ERS458356	S	S	S							S	S	S							S	S	S			S	S	S			S	S	S
ERR552161	ERS457855	S	S	S							S	S	S							S	S	S			S	S	S			S	S	S
ERR553371	ERS458746	S	S	S							S	S	S							S	S	S			S	S	S			S	S	S
ERR550962,ERR550963,ERR550964	ERS456997	S	S	S							S	S	S							S	S	S			S	S	S			S	S	S
ERR552799,ERR552800	ERS458315	S	S	S							S	S	S							S	S	S			S	S	S			S	S	S
ERR553258	ERS458656	S	S	S							S	S	S							S	S	S			S	S	S			S	S	S
ERR552093,ERR552094	ERS457810	S	S	S							S	S	S							S	S	S			S	S	S			S	S	S
ERR550994	ERS457019	S	S	S							S	S	S							S	S	S			S	S	S			S	S	S
ERR551101,ERR551102	ERS457104	S	S	S							S	R	R			C-15T	fabG1 -15C>T			S	S	S			S	S	S			S	S	S
ERR551807	ERS457606	R	S	R						L50*	R	R	R	S315T	S315T					R	R	R	H445R	H445R	R	R	R	M(s)306I	M306I	R	R	S	A146E
ERR551254,ERR551255	ERS457211	S	S	S							S	S	S							S	S	S			S	S	S			S	S	S
ERR552707	ERS458241	R	R	R			K88R	K88R			R	R	R	S315T	S315T					S	S	S			R	R	R	Q497K	Q497K	S	S	S
ERR550665	ERS456778	R	R	R			K88R	K88R			R	R	R	S315T	S315T					R	R	R	S450L(s)	S450L	R	R	R	G406D	G406D	R	R	R	L172P	L172P
ERR552729	ERS458259	S	S	S							S	S	S							S	S	S			S	S	S			S	S	S
ERR552836	ERS458341	S	S	S							S	S	S							S	S	S			S	S	S			S	S	S
ERR551126	ERS457122	R	R	R			K88R	K88R			R	R	R	S315T	S315T					R	R	R	S450L(s)	S450L	R	R	R	M(s)306I	M306I	R	S	S
ERR553164,ERR553165,ERR553166	ERS458588	R	R	R			K88R	K88R			R	R	R	S315T	S315T					S	S	S			S	R	R	Q497K	Q497K	S	S	S
ERR551038	ERS457053	S	S	S							R	R	R	S315T	S315T					S	S	S			S	S	S			S	S	S
ERR552095	ERS457811	S	S	S							S	S	S							S	S	S			S	S	S			S	S	S
ERR553369	ERS458744	R	R	R			K88R	K88R			R	R	R	S315T	S315T					S	S	S			S	S	S			S	S	S
ERR552259,ERR552260	ERS457923	R	R	R			K43R	K43R			R	R	R	S315T	S315T					S	R	R	D435Y	D435Y	R	R	S	W332R		S	S	S
ERR552308,ERR552309,ERR552310	ERS457959	S	S	S							S	S	S							S	S	S			S	S	S			S	S	S
ERR551398,ERR551399	ERS457317	S	S	S							S	S	S							S	S	S			S	S	S			S	S	S
ERR551511,ERR551512,ERR551513	ERS457396	R	R	R	C513T	513C>T					R	R	R	S315T	S315T					R	R	R	S450L(s)	S450L	R	S	S			S	S	S
ERR552454,ERR552455	ERS458062	R	R	S					A200E		S	S	S							S	S	S			S	S	S			S	S	S
ERR553228	ERS458629	S	R	R					Q127STOP	Q127*	R	R	R			C-15T	fabG1 -15C>T			S	S	S			S	S	S			S	S	S
ERR551197	ERS457170	S	S	S							S	S	S							S	S	S			S	S	S			S	S	S
ERR552081,ERR552082	ERS457803	S	S	S							S	S	S							S	S	S			S	S	S			S	S	S
ERR551924	ERS457695	R	R	S					A200E		S	S	S							S	S	S			S	S	S			S	S	S
ERR550831,ERR550832	ERS456906	S	S	S							S	S	S							S	S	S			S	S	S			S	S	S
ERR552979	ERS458448	R	R	R	C513T	513C>T					R	R	R	S315T	S315T					R	R	R	S450L(s)	S450L	R	R	R	M(s)306V(s)	M306I	S	S	S
ERR553030,ERR553031,ERR553032	ERS458484	S	S	S							S	S	S							S	S	S			S	S	S			S	S	S
ERR550634	ERS456758	S	S	S							S	S	S							R	R	R	S450L(s)	S450L	S	S	S			S	S	S
ERR551174,ERR551175,ERR551176	ERS457155	S	S	S							S	R	R			C-17T	fabG1 -17C>T			S	S	S			S	S	S			S	S	S
ERR553024	ERS458480	S	S	S							R	R	R	S315T	S315T					S	S	S			S	S	S			S	S	S
ERR551067,ERR551068,ERR551069	ERS457075	R	R	R			K43R	K43R			R	R	R	S315T	S315T					S	S	S			R	R	R	M(s)306I	M306I	S	S	S
ERR553130,ERR553131	ERS458560	S	S	S							R	R	R	S302R	S302R					S	S	S			S	S	S			S	R	R	T87M(s)	T87M
ERR553045,ERR553046,ERR553047	ERS458497	R	R	R			K43R	K43R			R	R	R	S315T	S315T				D73H	S	S	S			S	S	S			S	S	S
ERR552521,ERR552522,ERR552523	ERS458107	S	S	S							S	S	S							S	S	S			S	S	S			S	S	S
ERR551192,ERR551193	ERS457167	R	R	S					G34A		S	S	S							S	S	S			S	S	S			S	S	S
ERR551847,ERR551848	ERS457639	R	S	R						.L50*	S	S	S							S	S	S			S	S	S			S	S	S
ERR551998	ERS457742	R	R	S					A138V(s)		S	S	S							S	S	S			S	S	S			S	S	S
ERR552159,ERR552160	ERS457854	S	S	S							S	S	S							S	S	S			S	S	S			S	S	S
ERR550901,ERR550902	ERS456952	S	S	S							S	S	S							S	S	S			S	S	S			S	S	S
ERR552647	ERS458196	S	S	S							S	S	S							S	S	S			S	S	S			S	S	S
ERR552411	ERS458034	R	S	S							S	S	S							S	S	S			S	S	S			S	S	S
ERR552662	ERS458209	R	R	R			K43R	K43R			R	R	R	S315T	S315T					R	R	R	S450L(s)	S450L	R	S	R		D354A	S	S	S
ERR553145	ERS458573	S	S	S							S	S	S							S	S	S			S	S	S			S	S	S
ERR553172	ERS458591	S	S	S							R	R	R			C-15T	fabG1 -15C>T			S	S	S			S	S	S			S	S	S
ERR552132	ERS457837	R	R	R			K43R	K43R			S	S	S							S	S	S			S	S	S			S	S	S
ERR552879	ERS458377	S	S	S							S	S	S							S	S	S			S	S	S			S	S	S
ERR553226	ERS458627	R	R	R			K88R	K88R		.L50*	S	S	R						-81C>T	R	R	R	S450L(s)	S450L	S	S	S			R	R	R	G162D	G126D
ERR552116,ERR552117	ERS457826	R	R	S					A138V(s)		S	S	S							S	S	S			S	S	S			S	S	S
ERR551568,ERR551569	ERS457436	R	S	R						.L50*	R	R	S					C-57T		S	R	S	L430P		S	S	S			R	R	R	T-11C	-11A>G
ERR550729	ERS456829	R	S	S							S	S	S							S	R	S	L452P		S	S	S			S	S	S
ERR553347	ERS458727	S	S	S							R	S	S							S	S	S			S	S	S			S	S	S
ERR553211,ERR553212	ERS458617	R	R	S					V88A		S	S	S							R	R	R	T400A, H445Y, S450L	T400A, S450L	S	S	S			S	S	S
ERR553314	ERS458701	S	S	S							R	R	R	S315T	S315T					S	S	S			S	S	R		Q497P	S	S	S
ERR553009	ERS458469	S	S	S							S	S	S							S	S	S			S	S	S			S	S	S
ERR551550,ERR551551	ERS457423	S	S	S							S	S	S							S	S	S			S	S	S			S	S	S
ERR552553	ERS458130	S	S	S							S	S	S							S	S	S			S	S	S			S	S	S
ERR552921,ERR552922	ERS458403	R	R	S					L91P		S	S	S							S	S	S			S	S	S			S	S	S
ERR553386	ERS458757	R	R	S					V65G		S	S	S							S	R	R	L452P	L452P	S	S	S			S	S	S
ERR552935	ERS458414	R	R	S					V88A		S	S	S							R	R	R	H445Y	H445Y	S	S	S			S	S	S
ERR552728	ERS458258	S	S	S							S	S	S							S	S	S			S	S	S			S	S	S
ERR552605	ERS458164	S	S	S							S	S	S							S	S	S			S	S	S			S	S	S
ERR551336	ERS457267	S	S	S							S	S	S							S	S	S			S	S	S			S	S	S
ERR551566	ERS457433	S	S	S							S	S	S							S	S	S			S	S	S			S	S	S
ERR551620	ERS457476	R	R	R			K88R	K88R			R	S	R		L164*				-74G>A	S	R	R	D435Y	D435Y	R	R	R	M(s)306I	M306I	R	S	R		pncA p.A143_A143delinsAPDG => V155G,L159P,L172A,E174G
ERR552261	ERS457924	R	R	R			K88R	K88R			S	S	S							S	S	S			S	S	S			S	S	S
ERR552427	ERS458043	S	S	S							R	R	R			S94A	S94A			S	S	S			S	R	R	G406A	G406A	R	R	R	V180F	V180F
ERR552930	ERS458411	R	R	S					A200E		S	S	S							S	S	S			S	S	S			S	S	S
ERR553286	ERS458677	S	S	S							S	S	S							S	S	S			S	S	S			S	S	S
ERR552267	ERS457929	S	S	S							S	S	S							S	S	S			S	S	S			S	S	S
ERR551070	ERS457076	R	R	R			K43R	K43R			R	R	R	S315T	S315T				-54C>T	S	S	S			S	S	S			R	S	R		pncA p.S65I – Frameshift -TCC -> ATC
ERR552246,ERR552247	ERS457914	S	S	S							S	S	S							S	S	S			S	S	S			S	S	S
ERR551089	ERS457092	S	S	S							S	S	S							S	S	S			S	S	S			S	S	S
ERR551857	ERS457645	S	S	S							S	S	S							S	S	S			S	S	S			S	S	S
ERR551438,ERR551439,ERR551440	ERS457344	S	S	S							S	S	S							S	S	S			S	S	S			S	S	S
ERR551419	ERS457331	S	S	S							S	S	S							S	S	S			S	S	S			S	S	S
ERR550942	ERS456981	S	S	S							S	S	S							S	S	S			S	S	S			S	S	S
ERR550712	ERS456816	S	S	S							S	S	S							S	S	S			S	S	S			S	S	S
ERR551915	ERS457689	S	S	S							S	S	S							S	S	S			S	S	S			S	S	S
ERR553000	ERS458461	R	R	R			K43R	K43R			R	R	R	S315T	S315T				-52C>T	R	R	R	H445Y	H445Y	R	R	R	M(s)306I	M306I	S	S	S
ERR551118	ERS457115	S	S	S							R	R	S	W300C						S	S	S			S	S	S			S	S	S
ERR551725	ERS457550	S	S	S							S	S	S							S	S	S			S	S	S			S	S	S
ERR552281,ERR552282	ERS457942	R	S	S							S	S	S							S	S	S			S	S	S			S	S	S
