# Supplementary material for: Improved Resistance Prediction in Mycobacterium tuberculosis by Better Handling of Insertions and Deletions, Premature Stop Codons, and Filtering of Non-informative Sites
Source: Front Microbiol. 2019 Oct 31;10:2464. doi: 10.3389/fmicb.2019.02464 (PMC6834686; doi:10.3389/fmicb.2019.02464)
Supplement: TABLE S1 — ReSeq data set. [file Data_Sheet_1.ZIP › supplementary/S2_validation_data_set.csv]

AccessionNo	AMIKACIN	CAPREOMYCIN	ETHAMBUTOL	ETHIONAMIDE	ISONIAZID	KANAMYCIN	PYRAZINAMIDE	RIFAMPICIN	STREPTOMYCIN	FLUOROQUINOLONES
ERR1873542	1	1	1	0	1	1	1	1	1	0
ERR1873536	1	1	1	1	1	1	1	1	1	1
ERR1873525	1	1	1	1	1	1	1	1	0	1
ERR1873528	1	1	1	0	1	1	1	1	1	1
ERR1873531	0	1	0	0	1	0	1	1	0	1
ERR1873530	1	1	1	0	1	1	1	1	1	1
ERR1873532	1	1	1	0	1	1	1	1	1	0
ERR1873534	1	1	1	0	1	1	1	1	0	1
ERR1873526	1	1	1	0	1	1	1	1	1	1
ERR1873537	1	1	1	0	1	1	1	1	0	0
ERR1873533	1	1	1	1	1	1	1	1	1	1
ERR1873538	1	1	1	1	1	1	1	1	1	1
ERR1873521	1	1	1	1	1	1	1	1	1	1
ERR1873539	1	1	1	0	1	1	1	1	1	1
ERR1873540	0	0	0	0	1	0	1	0	1	0
ERR1873541	1	1	1	1	1	1	1	1	1	1
ERR1873543	1	1	1	1	1	1	1	1	0	0
ERR1873550	1	1	1	1	1	1	0	1	1	1
ERR1873544	1	1	1	0	1	1	1	1	1	1
ERR1873545	0	1	0	0	0	0	1	0	0	0
ERR1873546	0	0	1	1	1	0	1	1	1	1
ERR1873529	1	1	1	1	1	1	1	1	1	1
ERR1873535	1	1	1	0	1	1	1	1	0	0
ERR1873547	1	1	1	1	1	1	1	1	1	1
ERR1873551	1	1	1	0	1	1	1	1	1	1
ERR1873524	1	1	1	0	1	1	1	1	1	1
ERR1873527	1	1	1	1	1	1	1	1	1	1
ERR1873523	1	1	1	1	1	1	1	1	1	1
ERR1873548	1	1	1	0	1	1	1	1	1	0
ERR1873522	0	0	1	0	1	0	0	1	0	0
ERR1873553	1	1	1	0	1	1	1	1	0	1
ERR1873447	1	1	1	0	1	1	1	1	0	0
ERR1873470	1	1	0	0	1	1	1	1	0	0
ERR1873554	0	1	0	0	1	0	1	1	1	1
ERR1873552	1	1	1	1	1	1	1	1	1	1
ERR1873555	0	1	1	1	0	0	1	1	0	1
ERR1873561	1	1	1	1	1	1	1	1	1	1
ERR1873556	1	1	0	1	1	1	1	1	1	1
ERR1873557	1	1	1	1	1	1	1	1	0	1
ERR1873436	1	1	1	1	1	1	1	1	1	1
ERR1873558	1	1	1	1	1	1	1	1	0	1
ERR1873564	1	1	0	0	1	1	1	1	1	1
ERR1873448	1	1	1	0	1	1	1	1	1	1
ERR1873442	0	1	0	0	0	0	0	1	0	1
ERR1873444	1	1	1	0	1	1	1	1	0	1
ERR1873563	0	1	0	0	1	0	1	0	0	0
ERR1873560	1	1	1	1	1	1	1	1	1	1
ERR1873559	1	0	1	1	1	1	1	1	0	1
ERR1873565	1	1	1	1	1	1	1	1	0	1
ERR1873464	1	0	1	0	1	1	1	1	0	0
ERR1873450	0	1	1	1	1	0	1	1	1	1
ERR1873446	0	1	1	1	1	0	1	0	0	0
ERR1873451	1	1	1	0	1	1	1	1	0	1
ERR1873449	0	0	1	0	1	1	1	1	0	1
ERR1873452	1	1	1	1	1	1	1	1	1	1
ERR1873454	1	1	1	1	1	1	1	1	1	1
ERR1873443	1	1	1	1	1	1	1	1	1	1
ERR1873456	1	1	1	1	1	1	1	1	1	1
ERR1873458	1	1	1	0	0	1	1	1	0	0
ERR1873455	0	0	1	1	1	0	1	1	0	0
ERR1873457	1	1	1	0	1	1	1	1	0	1
ERR1873459	1	0	1	0	1	1	1	1	0	1
ERR1873453	1	1	1	1	1	1	1	1	1	1
ERR1873445	1	1	1	0	1	1	1	1	0	0
ERR1873462	1	1	1	0	1	1	1	1	1	1
ERR1873460	1	1	0	1	1	1	1	1	1	1
ERR1873467	1	1	1	0	1	1	1	1	1	1
ERR1873463	1	1	1	1	1	1	1	1	1	0
ERR1873466	1	1	1	1	1	1	1	1	1	1
ERR1873469	1	1	0	0	1	1	1	1	0	1
ERR1873465	1	0	0	0	0	1	1	1	1	1
ERR1873440	1		1	0	1	1		1	1	1
ERR1873471	0	0	1	0	1	1	1	0	0	0
ERR1873468	1	1	1	0	1	1	1	1	1	1
ERR1873473	1	1	1	0	1	1	1	1	1	0
ERR1873472	1	1	1	1	1	1	1	1	1	1
ERR1873438	1	1	1	1	1	1	0	1	1	1
ERR1873439	1	1	1	1	1	1	1	1	1	1
ERR1873474	1	0	1	1	1	1	1	1	1	1
ERR1873506	1	1	1	0	1	1	1	1	1	1
ERR1873475	1	1	0	0	1	1	1	1	0	1
ERR1873476	1	1	1	0	1	1	1	1	1	1
ERR1873477	1	1	1	1	1	1	1	1	1	1
ERR1873507	1	1	1	1	1	1	1	1	1	1
ERR1873478	1	1	1	0	1	1	1	1	0	1
ERR1873479	1	1	0	0	1	1	0	1	0	1
ERR1873441	1	0	1	0	1	1	1	1	1	1
ERR1873481	1	1	1	1	1	1	1	1	0	1
ERR1873486	1	1	0	0	1	1	1	1	1	0
ERR1873487	0	1	0	0	1	1	1	1	1	1
ERR1873483	1	1	1	0	1	1	1	1	0	1
ERR1873484	1	1	1	1	1	1	1	1	0	0
ERR1873489	1	1	1	0	1	1	1	1	1	1
ERR1873485	1	1	1	0	1	1	1	1	1	1
ERR1873490	1	1	1	0	1	1	1	1	1	1
ERR1873505	1	1	1	0	1	1	0	1	1	1
ERR1873491	1	1	1	0	1	1	1	1	0	1
ERR1873493	1	1	0	0	1	1	1	1	1	0
ERR1873494	1	1	1	1	1	1	1	1	1	1
ERR1873495	1	1	1	1	1	1	1	1	1	1
ERR1873488	0	1	0	0	0	0	0	0	0	0
ERR1873499	1	1	1	1	1	1	1	1	0	1
ERR1873504	1	1	1	1	1	1	1	1	1	1
ERR1873500	1	1	0	0	1	1	1	1	1	1
ERR1873497	1	1	1	1	1	1	1	1	1	1
ERR1873562	1	1	1	1	1	1	1	1	1	1
ERR1873498	1	1	1	1	1	1	1	1	1	0
ERR1873502	1	1	0	0	1	1	1	1	1	0
ERR1873503	1	1	1	1	1	1	1	1	1	1
ERR1873511	1	1	0	0	1	1	1	1	0	1
ERR1873512	1	1	0	0	1	1	1	1	1	1
ERR1873508	1	1	1	1	1	1	1	1	1	1
ERR1873510	1	1	1	1	1	1	1	1	1	1
ERR1873517	0	0	0	0	0	0	0	1	0	0
ERR1873514	1	1	1	1	1	1	1	1	1	1
ERR1873515	1	1	0	0	1	1	1	1	1	1
ERR1873520	1	1	1	0	1	1	1	1	1	1
ERR1873496	1	1	1	1	1	1	1	1	1	1
ERR1873518	1	1	1	0	1	1	1	1	1	1
ERR1873519	1	1	1	0	1	1	1	1	1	1
ERR1873516	1	1	0	0	1	1	1	1	1	1
ERR1873509	1	1	1	0	1	1	1	1	1	1
ERR1873501	1	1	1	1	1	1	1	1	0	1
ERR1035258	0	0	1		1	0		1	1	1
ERR1035259	0	0	1		1	0		1	0	1
ERR1035260	1	1	1		1	1		1	1	1
ERR1035261	0	0	0		1	0		1	0	0
ERR1035263	0	0	0		1	0		1	0	0
ERR1035264	0	0	0		1	0		1	1	0
ERR1035265	0	0	0		1	0		1	0	0
ERR1035266	1	1	1		1	1		1	1	1
ERR1035267	0	0	0		1	0		1	0	0
ERR1035268	0	0	1		1	0		1	0	0
ERR1035269	0	0	0		1	0		1	0	0
ERR1035270	0	0	0		1	0		1	0	0
ERR1035271			1		1			1	0
ERR1035273	0	0	0		1	0		1	0	0
ERR1035276	0	0	0		1	0		1	0	0
ERR1035281	0	0	1		1	0		1	0	0
ERR1035282	0	0	1		1	0		1	1	0
ERR1035283	0	0	1		1	0		1	1	1
ERR1035284	0	0	0		1	0		1	0	1
ERR1035285	0	0	0		1	0		1	1	0
ERR1035287	0	0	1		1	0		1	1	0
ERR1035288	1	1	1		1	1		1	1	1
ERR1035289	0	0	1		1	0		1	0	0
ERR1035290	0	0	1		1	0		1	0	1
ERR1035292	0	0	0		1	0		1	0	0
ERR1035293	0	0	0		1	0		1	0	0
ERR1035294	0	0	1		1	0		1	1	0
ERR1035296	0	0	0		1	0		1	0	0
ERR1035297	0	0	0		1	0		1	1	0
ERR1035298	0	1	0		1	0		1	1	0
ERR1035299	1	1	1		1	1		1	1	1
ERR1035300	0	0	1		1	0		1	1	1
ERR1035301	0	0	0		1	0		1	0	0
ERR1035302	0	0	1		1	0		1	1	1
ERR1035304	0	0	1		1	0		1	1	1
ERR1035306	0	0	1		1	0		1	1	1
ERR1035307	0	0	1		1	0		1	1	0
ERR1035308	0	0	0		1	0		1	1	0
ERR1035309	0	0	0		1	0		1	1	1
ERR1035310	0	0	1		1	0		1	0	0
ERR1035311	0	0	0		1	0		1	0	0
ERR1035312	0	0	1		1	0		1	1	1
ERR1035313	0	1	0		1	0		1	0	0
ERR1035314	1	1	0		1	1		1	0	1
ERR1035315	0	0	1		1	0		1	1	1
ERR1035316	0	0	1		1	0		1	0	0
ERR1035317	0	0	0		1	0		1	0	1
ERR1035318	0	0	1		1	0		1	1	1
ERR1035319	0	0	1		1	0		1	1	0
ERR1035320	0	0	0		1	0		1	0	0
ERR1035321	0	1	1		1	0		1	1	1
ERR1035322	0	0	0		1	0		1	1	0
ERR1035323	0	1	0		1	0		1	0	0
ERR1035324	0	0	1		1	0		1	1	0
ERR1035325	0	0	1		1	0		1	1	1
ERR1035326	0	0	1		1	0		1	0	1
ERR1035327	1	1	0		1	1		1	0	1
ERR1035328	0	0	0		1	0		1	1	1
ERR1035329	0	0	0		1	0		1	0	0
ERR1035330	0	0	0		1	0		1	1	0
ERR1035331	0	0	1		1	0		1	0	1
ERR1035332	0	0	1		1	0		1	0	1
ERR1035333	0	0	1		1	0		1	1	1
ERR1035334	0	1	0		1	0		1	0	0
ERR1035335	0	0	0		1	0		1	0	0
ERR1035336	0	0	0		1	0		1	0	0
ERR1035337	0	0	1		1	0		1	1	0
ERR1035338	0	0	0		1	0		1	1	0
ERR1035339	0	0	0		1	0		1	0	0
ERR1035340	0	0	0		1	0		1	1	0
ERR1035341	0	0	0		1	0		1	1	0
ERR1035342	0	0	0		1	0		1	1	0
ERR1035343	0	0	1		1	0		1	0	0
ERR1035344	0	0	1		1	0		1	1	0
ERR1035345	0	0	0		1	0		1	0	0
ERR1035346	0	1	0		1	0		1	0	0
ERR1035347	0	0	1		1	0		1	0	0
ERR1035348			0		1			1	0
ERR1035349	0	0	0		1	0		1	0	0
ERR1035350	0	0	1		1	1		1	1	0
ERR1035351	0	0	0		1	0		1	0	0
ERR1035352	0	0	0		1	0		1	0	0
ERR1035353	0	0	0		1	0		1	0	0
ERR1035355	1	1	1		1	1		1	0	1
ERR1035356	0	0	0		1	0		1	0	1
ERR1035357	0	0	0		1	0		1	1	0
ERR1035358	0	0	0		1	0		1	0	1
ERR1035359	1	1	1		1	1		1	1	1
ERR1035361	0	0	0		1	0		1	0	0
ERR1035362	0	0	0		1	0		1	0	0
ERR1035363	1	1	1		1	1		1	0	1
ERR1035364	0	0	0		1	0		1	0	0
ERR1034581	1	0	0	0	1	1	1	1	0	1
ERR1034582	1	1	0	0	1	1	1	1	1	1
ERR1034583	1	1	1	0	1	1	1	1	1	1
ERR1034584	1	0	1	0	1	1	1	1	0	1
ERR1034585	1	0	1	0	1	1	1	1	1	1
ERR1034586	1	0	1	0	1	1	1	1	0	1
ERR1034587	1	0	1	0	1	1	1	1	1	1
ERR1034588	1	0	0	0	1	1	1	1	0	1
ERR1034589	1	0	0	0	1	1	1	1	0	1
ERR1034590	1	0	1	0	1	1	1	1	1	1
ERR1034591	1	0	0	1	1	1	1	1	1	1
ERR1034592	1	1	1	1	1	1	1	1	0	1
ERR1034593	1	1	1	0	1	1	1	1	1	1
ERR1034594	1	0	1	0	1	1	1	1	1	1
ERR1034595	1	1	1	0	1	1	1	1	1	1
ERR1034596	1	1	1	0	1	1	1	1	1	1
ERR1034597	1	0	1	0	1	1	1	1	1	1
ERR1034598	1	1	1	1	1	1	1	1	1	1
ERR1034599	1	0	0	0	1	1	1	1	0	1
ERR1034600	1	1	1	0	1	1	1	1	1	1
ERR1034601	1	1	1	0	1	1	1	1	1	1
ERR1034602	1	1	0	0	1	1	1	1	0	1
ERR1034603	1	1	1	0	1	1	1	1	0	1
ERR1034604	1	1	1	1	1	1	1	1	1	1
ERR1034605	1	0	1	0	1	1	1	1	1	1
ERR1034606	1	0	0	0	1	1	1	1	0	1
ERR1034607	1	0	1	0	1	1	1	1	0	1
ERR1034608	1	0	0	0	1	1	1	1	0	1
ERR1034609	1	0	1	1	1	1	1	1	1	1
ERR1034610	1	0	1	0	1	1	1	1	0	1
ERR1034611	1	1	1	1	1	1	1	1	1	1
ERR1034612	1	1	1	0	1	1	1	1	1	1
ERR1034613	1	0	1	0	1	1	1	1	1	1
ERR1034614	1	0	1	0	1	1	1	1	1	1
ERR1034615	1	0	1	0	1	1	1	1	1	1
ERR1034616	1	0	1	0	1	1	1	1	1	1
ERR1034617	1	0	1	0	1	1	1	1	1	1
ERR1035174	0	0	0	0	1		0	1	1	1
ERR1035175	0	0	1	0	1		1	1	1	0
ERR1035176	0	0	0	0	1		1	1	1	0
ERR1035177	1	0	0	0	1		0	1	1	1
ERR1035178			0		1		0	0	0
ERR1035179			0		1		0	0	1
ERR1035181	0	0	0	0	1		1	1	1	0
ERR1035191	0	0	0	1	1		1	1	0	1
ERR1035192	0	0	1	0	1		1	1	1	0
ERR1035193	0	0	0	0	1		1	1	1	0
ERR1035194	1	1	0	1	1		1	1	0	1
ERR1035196	0	0	0	1	1		1	1	1	1
ERR1035198			0		1		0	0	0
ERR1035199	0	0	1	1	1		1	1	1	1
ERR1035200			0		1		0	0	0
ERR1035202	0	0	1	0	1		1	1	1	0
ERR1035203			0		1		1	1	0
ERR1035204	0	0	1	0	1		1	1	0	1
ERR1035207	0	0	1	1	1		1	1	1	1
ERR1035208			0		1		0	0	1
ERR1035209			0		1		0	0	0
ERR1035210			0		1		0	0	1
ERR1035211			0		1		0	0	0
ERR1035213			0		1		0	0	1
ERR1035214	0	0	1	1	1		1	1	1	1
ERR1035215	0	1	0	1	1		1	1	1	0
ERR1035216			0		1		0	0	0
ERR1035217			0		1		0	0	0
ERR1035219			1		1		0	1	0
ERR1035221	1	1	1	1	1		1	1	1	1
ERR1035222	1	1	1	1	1	1	1	1	1	1
ERR1035224	0	0	0	1	1	0	0	1	0	0
ERR1035225	1	1	1	1	1	1	1	1	1	1
ERR1035226			1		1		1	1	1
ERR1035227	0	0	1	1	1	0	1	1	1	0
ERR1035228	1	1	1	1	1	1	1	1	1	1
ERR1035230			0		1		0	0	1
ERR1035231			0		0		0	0	0
ERR1035232			0		0		0	0	0
ERR1035234	1	1	1	1	1		1	1	1	0
ERR1035235	1	1	0	1	1		0	1	1	1
ERR1035236	0	0	0	1	1	0	1	1	1	0
ERR1035237	1	1	1	1	1		1	1	1	1
ERR1035238			1		1		1	1	1
ERR1035240	1	1	1	1	1		1	1	1	1
ERR1035241			0		1		1	1	1
ERR1035242	0	0	1	1	1	0	1	1	1	0
ERR1035243	0	0	0	1	1	0	1	1	0	0
ERR1035244	0	1	1	1	1	0	1	1	0	0
ERR1035245	1	1	1	1	1		1	1	1	0
ERR1035246	0	1	0	1	1	0	0	1	1	0
ERR1035247	1	1	1	1	1		1	1	1	0
ERR1034811	0	0	1	0	1	0	1	1	1	0
ERR1034812	0	0		0		0				0
ERR1034813	0	1		1		1				1
ERR1034814			1		1		1	1	1
ERR1034815			1		1		1	1	0
ERR1034816	0	0		0		0				0
ERR1034817	0	0		1		0				0
ERR1034819			0		1		0	1	1
ERR1034820	0	0		0		0				0
ERR1034821	1	1	1	1	1		1	1	0	1
ERR1034822	0	1		1		1				1
ERR1034823	1	1		1		1				1
ERR1034824	0	0		0						0
ERR1034825	0	0		1		1				1
ERR1034826	0	0	1	1	1		1	1	1	0
ERR1034827	0	0		1		0				0
ERR1034828	0	0		1		0				0
ERR1034829	0	0		1						1
ERR1034830	0	0	1	1	1		0	0	1	0
ERR1034831	1	1		1		1				0
ERR1034832	0	0	1	0	1		1	1	1	0
ERR1034833	0	0		0						0
ERR1034834	0	0		0		0				0
ERR1034835	1	1		1		1				0
ERR1034836	0	0		1		0				0
ERR1034837	0	0		1		1				1
ERR1034838	0	0	0	1	1		0	1	1	0
ERR1034839			0		1	1	1	1	1
ERR1034840	0	0		0						0
ERR1034841	0	0	0	1	1	0	0	1	1	0
ERR1034842	0	0	1	0	1		1	1	1	0
ERR1034843	0	0		0						0
ERR1034844	1	1		1						0
ERR1034845	0	0	0	1	1	0	1	1	1	0
ERR1034846	0	1		1		1				1
ERR1034848	0	0	0	0	1	0	0	1	1	0
ERR1034849	0	0		0		0				0
ERR1034850	0	1		1		1				1
ERR1034851	0	0	0	1	1	0		0	1	0
ERR1034852	0	1	1	1	1	1	1	1	1	1
ERR1034854	0	0		1		0				0
ERR1034855	1	1		1		1				1
ERR1034856	0	0	0	1	1	0	0	1	0	0
ERR1034857	0	0		1		0	1			0
ERR1034858	0	0		1	1	0		1	1	0
ERR1034859	0	0		1	1	1		1	1	1
ERR1034860	0	0		1		0				0
ERR1034861	1	0		0	1	1	1	1	1	1
ERR1034862	0	0	0	1	1	0		1	1	0
ERR1034863	0	0		0		0				0
ERR1034864	0	0	0	0	1	0	0	0	1	0
ERR1034865	0	0	0	0	1	0	0	1	1	0
ERR1034866	0	0	0	1	1	0	1	1	1	0
ERR1034867	0	0	0	1	1	1		1	1	1
ERR1034868	0	1	1	1	1	1	1	1	1	1
ERR1034869			0	1	1		0	1	1
ERR1034870	0	0		1		1				1
ERR1034871	0	1	1	1	1	1	1	1	1	1
ERR1034872	0	0		1		0				1
ERR1034873	1	1		1		1				1
ERR1034874	1	1	0	1	1	1	1	1	1	0
ERR1034875	0	0	0	0	0	0	0	1	0	0
ERR1034876	0	0	0	1	1	0	1	1	1	0
ERR1034877			0						1
ERR1034878	0	1		1		0				1
ERR1034879	1	1		1		0				0
ERR1034880	0	0	0	0	1	0	1	1	1	0
ERR1034881	0	0		1		0				0
ERR1034882	0	0	0	1	1		1	1	1	0
ERR1034883	0	0	0	1	1	0	1	1	1	0
ERR1034885	0	1		1		1				1
ERR1034886	1	1		1		1				1
ERR1034887	0	0	1	0	1	0	1	1	1	0
ERR1034888	0	0		1		1				1
ERR1034889	0	1	0	1	1	0	0	1	1	1
ERR1034890	0	0	0	1	1	0	0	1	1	0
ERR1034891	0	0	0	1	1		0	0	1	0
ERR1034892	0	0	0	1	1	0	0	1	1	0
ERR1034893	1	0		1		1				0
ERR1034894	1	1		1		1				0
ERR1034895	1	1		1		1				1
ERR1034896	0	0	0	1	1	0	0	1	1	1
ERR1034897	0	0		0	1	0		1		0
ERR1034898	0	0	0	1	1	0	0	1	1	0
ERR1034899	0	0	0	0	1	0	0	1	1	0
ERR1034900	1	1		1		1				0
ERR1034901	0	0		1		1				1
ERR1034902	1	1		1		1				1
ERR1034903	0	0	1	1	1	1	1	1	1	1
ERR1034904	0	0		1		0				0
ERR1034905	0	0	0	1	1	1	1	1	1	1
ERR1034906	0	0		1		1				1
ERR1034907	1	1		0		1				0
ERR1034908	0	1	1	1	1	1	1	1	1	1
ERR1034909	1	1		1		1				1
ERR1034910	1	1		1		1				1
ERR1036274	0	1	0	1	1	1	0	1	1	1
ERR1036275	0	0		0	1	0	1	1		0
ERR1036276	0	0	1	1	1	1	1	1	1	1
ERR1036277	1	1		1		1				0
ERR1036278	0	0		0		0	0			0
ERR1036279	0	0		0	1	0	0	1		0
ERR1036280	0	0		1		0	0			0
ERR1036281	0	0		0		0				1
ERR1036282	0	0		1		0				0
ERR1036283	0	0		1		0				1
ERR1036284	1	1		1		1	1			0
ERR1036285	1	1		1		1	1			0
ERR1036286	0	0	1	1	1		1	1	1	0
ERR1036287	0	0		1		0				0
ERR1036288	0	0		1		0				0
ERR1036289	0	0	1	1	1	1	0	1	1	1
ERR1036290	0	0	0	1	1	0	1	1	1	1
ERR1036291	1	1	1	1	1	1	1	1	0	1
ERR1036292	0	0		0		0				0
ERR1036293	1	1		1		1				0
ERR1036294	1	1	1	1	1	1	1	1	1	1
ERR1036295	0	0		1		0				1
ERR1036296	1	1	0	1	1	1	1	1	1	1
ERR1036297	0	0		0		0				0
ERR1036298	0	0		0						0
ERR1035248			0		0		0	0	0
ERR1035249			0		0		0	0	0
ERR1035250			0		0		0	0	0
ERR1035251			0		1			1	1
ERR1035252			0		1			1	1
ERR1035253			0		1			1	1
ERR1035254			0		1			1	1
ERR1035255			0		0		0	0	1
ERR1035256			0		0		0	0	0
ERR1035257			0		0		0	1	0
ERR1034716					1		0	1
ERR1034717					1		1	1
ERR1034718					0		1	0
ERR1034721					0		1	0
ERR1034723		0	0		1		1	0	0	0
ERR1034724		0	0		1			1	0	0
ERR1034725		0	1		1		1	1	0	0
ERR1034726		0	1		1			0	0	0
ERR1034727		0	0		0			0	0	0
ERR1034728		0	0		0			1	0	0
ERR1034729		0	0		1			0	1	0
ERR1034730		0	0		1			0	0	0
ERR1034731		0	0		1			0	1	0
ERR1034732		0	0		0			0	0	0
ERR1034733		0	1		1			1	0	0
ERR1034734		0	1		1		1	1	0	0
ERR1034735		0	1		1			1	1	0
ERR1034736		0	1		0			0	0	0
ERR1034737		0	1		1		1	1	0	0
ERR1034738		0	1		1			1	1	0
ERR1034739		0	1		1			0	0	0
ERR1034740		0	1		0			1	0	0
ERR1034742		0	0		0			0	0	0
ERR1034743		0	0		0			0	0	0
ERR1034744		0	1		0			0	0	0
ERR1034745		0	0		0			0	0	0
ERR1034746		0	0		0			0	1	0
ERR1034747		0	0		1			0	0	0
ERR1034748		0	1		1		1	0	0	0
ERR1034749		0	0		1			0	0	0
ERR1034750		0	0		1		1	1	0	0
ERR1034751		0	0		1			0	1	0
ERR1034752		0	0		1			0	0	0
ERR1034753		0	0		1			0	0	0
ERR1034754		0	0		1		1	1	1	0
ERR1034755		0	0		1			1	0	0
ERR1034756		0	1		1			0	0	0
ERR1034758		0	0		1			0	0	0
ERR1034759		0	0		1			0	0	0
ERR1034760		0	0					0	0	0
ERR1034761		0	0		0		0	0	0	0
ERR1034762		0	0		0		0	0	0	0
ERR1034763		0	0		0		0	0	0	0
ERR1034764		0	1		1		1	1	1	0
ERR1034765					0			0
ERR1034766					0			0
ERR1034767					0			0
ERR1034768					0			0
ERR1034769					0			0
ERR1034770					0			0
ERR1034771					0			0
ERR1034772					0			0
ERR1034773					0			0
ERR1034774					1			0
ERR1034777					0			0
ERR1034778					0			0
ERR1034779					0			0
ERR1034780					0			0
ERR1034781					0			0
ERR1034782					0			0
ERR1034783		0	0	0	1	1	1	1	0	1
ERR1034784		1	1	0	1	1	1	1	1	0
ERR1034785		1	1	1	1	1	1	1	1	0
ERR1034786		0	0	0	1	0	1	1	1	1
ERR1034787		0	0	1	1	1	1	1	1	1
ERR1034788		0	0	0	1	0	1	1	1	0
ERR1034789		1	1	1	1	1	1	1	1	1
ERR1034790		0	0		1			0	0
ERR1034792		0	1		0		0	0	1	0
ERR1034794		0	0		1			0	0	0
ERR1034795		0	0		0			1	0	0
ERR1034796		0	1		0			1	0	0
ERR1034797		0	0		0			1	0	0
ERR1034798		0	1		1		1	1	0	0
ERR1034799		0	0		1			0	0	0
ERR1034800					0		0	0
ERR1034801					0		0	0
ERR1034802					1		1	0
ERR1034618			0		1		0	0	0
ERR1034619			0		1		0	0	0
ERR1034620			0		1		0	0	0
ERR1034621			0		0		0	0	0
ERR1034622			0		0		0	0	1
ERR1034623			0		0		0	0	1
ERR1034624			0		0		0	0	0
ERR1034626			0		0		0	0	0
ERR1034627			0		1		0	0	0
ERR1034628			0		1		0	0	0
ERR1034631			0		1		0	0	0
ERR1034635			0		0		0	0	0
ERR1034636			0		1		0	0	0
ERR1034649					1			1	0
ERR1034650					1			1	0
ERR1034651					1			1	0
ERR1034668			1		1			1	1
ERR1034669			1		1			1	1
ERR1034670	0		1		1			1	1	0
ERR1034671	0		0		1			1	1	0
ERR1034672	0		1		1			1	0	0
ERR1034673			1		1			1	0
ERR1034674	0		0		1			1	1	0
ERR1034675	0		0		1			1	1	0
ERR1034676	0		1		1			1	1	0
ERR1034677	0		0		1			1	1	0
ERR1034678	0		0		1			1	1	1
ERR1034679	0		0		1			1	1	0
ERR1034680	0		1		1			1	1	0
ERR1034681	0				1			1		0
ERR1034682	0		0		1			1	0	0
ERR1034683	1		0		1			1	1	0
ERR1034684	0		0		1			1	1	0
ERR1034685			1		1			1
ERR1034688			0		0			0
ERR1034690			0		1			1
ERR1034576	0		0		0			0	0	0
ERR1034577	0		0		0			0	0	0
ERR1034578	0		0		0			0	0	0
ERR1034579	0		0		0			0	0	0
ERR1034580	0		0		0			0	0	0
ERR036197			0		0			0	0
ERR036210			0		0			0	0
ERR036223			0		0		0	0	0
ERR036236			0		0		0	0	0
ERR036249			0		1		0	0	1
ERR037478			0		0		0	0	0
ERR037489			0		0		0	0	0
ERR037500			0		0		0	0	0
ERR037511			0		0		0	0	0
ERR037522			0		1		0	0	0
ERR037533					0			0
ERR037544					0			0
ERR037555					0			0
ERR124640					0			0
ERR124641					0			0
ERR124643					0			0
ERR124647					0			0
ERR124649					0			0	0
ERR124650					0			0
ERR126598					0			0
ERR126599					0			0
ERR126601					0			0
ERR126602					0			0
ERR126604					0			0
ERR126605			0		1		0	0	0
ERR126607					0			0
ERR126609					0			0
ERR126610					0			0
ERR126612					0			0
ERR126616					0			0
ERR126617					0			0
ERR126619					0			0
ERR126620					1			0
ERR126623					0			0
ERR126624					0			0
ERR126626					0			0
ERR126627					0			0
ERR126628					0			0
ERR126630					0			0
ERR126631					0			0
ERR126632					0			0
ERR126633					0			0
ERR126635					0			0
ERR126636					0			0
ERR126637					0			0
ERR126638					0			0
ERR126639					0			0
ERR126640					0			0
ERR126642			0		1		0	0	0
ERR161012					0			0
ERR161013					0			0
ERR161015					0			0
ERR161016					0			0
ERR161018					0			0
ERR161019					0			0
ERR161021					0			0
ERR161022					0			0
ERR161023					0			0
ERR161024					0			0
ERR161025					0			0
ERR161026					0			0
ERR161027			0		1		0	0	0
ERR161028					0			0
ERR161029					0			0
ERR161030					0			0
ERR161031					0			0
ERR161032					0			0
ERR161035					0			0
ERR161036					0			0
ERR161038					0			0
ERR161041					0			0
ERR161042					0			0
ERR161043			0		1		0	0	0
ERR161047					0			0
ERR161049					0			0
ERR161050					0			0
ERR161052					0			0
ERR161053					0			0
ERR161055					0			0
ERR161056					0			0
ERR161058					0			0
ERR161059					0			0
ERR161060			0		1		0	0	0
ERR161061					0			0
ERR161062					0			0
ERR161063					0			0
ERR161064					0			0
ERR161065					0			0
ERR161066					0			0
ERR161068					0			0
ERR161069					0			0
ERR161070					0			0
ERR161071					0			0
ERR161072					0			0
ERR161073					0			0
ERR161074					0			0
ERR161075			0		1		0	0	0
ERR161076					0			0
ERR161077					0			0
ERR161079					0			0
ERR161080					0			0
ERR161081					0			0
ERR161082					0			0
ERR161083					0			0
ERR161084					0			0
ERR161085			0		1		0	0	0
ERR161086					0			0
ERR161088					0			0
ERR161089					0			0
ERR161090					0			0
ERR161091					0			0
ERR161092					0			0
ERR161093					0			0
ERR161094					0			0
ERR161095					0			0
ERR161096					0			0
ERR161097					0			0
ERR161098					0			0
ERR161099					0			0
ERR161100					0			0
ERR161101					0			0
ERR161102					0			0
ERR161103					0			0
ERR161104					0			0
ERR161105			0		1		0	0	0
ERR161106					0			0
ERR161107					0			0
ERR161108					0			0
ERR161109					0			0
ERR161110					0			0
ERR161111					0			0
ERR161113					0			0
ERR161114					0			0
ERR161115					0			0
ERR161116					0			0
ERR161117					0			0
ERR161118					0			0
ERR161119					0			0
ERR161120					0			0
ERR161122					0			0
ERR161123					0			0
ERR161127					0			0
ERR161128					0			0
ERR161129					0			0
ERR161130					0			0
ERR161131					0			0
ERR161132					0			0
ERR161133					0			0
ERR161134					0			0
ERR161135			0		0		0	0	0
ERR161136			0		0		0	0	0
ERR161137			0		0		0	0	0
ERR161138			0		1		0	0	0
ERR161139			0		0		0	0	0
ERR161141			0		0		0	0	0
ERR161142			0		0		0	0	0
ERR161143			0		0		0	0	0
ERR161144			0				0	0	0
ERR161145			0		0		0	0	0
ERR161146			0		0		0	0	0
ERR161147			0		1		0	0	0
ERR161148			0		0		0	0	0
ERR161149					0			0
ERR161150					0			0
ERR161151					0			0
ERR161152					0			0
ERR161153					0			0
ERR161154					0			0
ERR161156					0			0
ERR161157					0			0
ERR161158					0			0
ERR161159					0			0
ERR161160					0			0
ERR161161					0			0
ERR161162					0			0
ERR161163					0			0
ERR161164					0			0
ERR161165					0			0
ERR161166					0			0
ERR161167					0			0
ERR161168					0			0
ERR161169					0			0
ERR161171					0			0
ERR161172					0			0
ERR161175					0			0
ERR161176					0			0
ERR161177					0			0
ERR161178					0			0
ERR161179					0			0
ERR161180					0			0
ERR161181					0			0
ERR161182					0			0
ERR161183					0			0
ERR161185					0			0
ERR161186					0			0
ERR161187					0			0
ERR161188					0			0
ERR161189					0			0
ERR161190					0			0
ERR161191					0			0
ERR161192					0			0
ERR161193					0			0
ERR161194					0			0
ERR161195					0			0
ERR161197					0			0
ERR161198					0			0
ERR161199					0			0
ERR161200					0			0
ERR161201					0			0
ERR161203					0			0
ERR163928					0			0
ERR163929					0			0
ERR163930					0			0
ERR163931					0			0
ERR163932					0			0
ERR163933					0			0
ERR163934					0			0
ERR163936					0			0
ERR163937					0			0
ERR163938					0			0
ERR163939					0			0
ERR163940					0			0
ERR163941					0			0
ERR163942					0			0
ERR163943					0			0
ERR163944					0			0
ERR163945					0			0
ERR163946					0			0
ERR163949					0			0
ERR163950					0			0
ERR163953			0		1		0	1	1
ERR163954					0			0
ERR163955					0			0
ERR163956					0			0
ERR163957					0			0
ERR163958			0		1		1	1	1
ERR163959					0			0
ERR163960					0			0
ERR163961					0			0
ERR163962			0		1		0	0	1
ERR163963					0			0
ERR163967					0			0
ERR163968					0			0
ERR163969					0			0
ERR163970					0			0
ERR163971					0			0
ERR163972					0			0
ERR163973					0			0
ERR163974					0			0
ERR163975					0			0
ERR163976					0			0
ERR163977					0			0
ERR163978					0			0
ERR163979					0			0
ERR163980					0			0
ERR163981					0			0
ERR163982					0			0
ERR163983					0			0
ERR163984			0		1		0	0	0
ERR163985					0			0
ERR163986					0			0
ERR163987					0			0
ERR163989					0			0
ERR163990					0		0	0
ERR163991					0			0
ERR163992					0			0
ERR163993					0			0
ERR163995			0		0		0	0	0
ERR163996			0		0		0	0	0
ERR163997			0		1			0	0
ERR163998			0		0			0	0
ERR163999			0		0			0	0
ERR164000			0		0			0	0
ERR164001			0		1		0	0	0
ERR164002			0		0			0	0
ERR164003			0		0		0	0	0
ERR164005					0			0	0
ERR164006			0		0			0	0
ERR164007			0		0		0	0	0
ERR164008			0		0		0	0	0
ERR164009			0		0		0	0	0
ERR164010			0		0		0	0	0
ERR164011			0		0		0	0	0
ERR164012			0		0		0	0	0
ERR164013			0		0		0	0	0
ERR164014			0		0		0	0	0
ERR164015			0		0		0	0	0
ERR164016			0		0		0	0	0
ERR164017			0		0		0	0	0
ERR164018			0		0		0	0	0
ERR164019			0		0		0	0	0
ERR164020			0		0		0	0	0
ERR164022			0		0		0	0	0
ERR164023			0		0		0	0	0
ERR176447					0			0
ERR176448					0			0
ERR176449					0			0
ERR176451					0			0
ERR176452					0			0
ERR176453					0			0
ERR176454					0			0
ERR176455					0			0
ERR176456					0		0	0
ERR176457					0			0
ERR176458					0			0
ERR176459					0			0
ERR176460			0		0		0	0	0
ERR176461			0		0		0	0	0
ERR176462			0		0		0	0	0
ERR176463			0		1		0	0	0
ERR176464			0		0		0	0	0
ERR176465			0		0			0	0
ERR176466			0		0			0	0
ERR176467			0		0		0	0	0
ERR176468			0		1		0	0	0
ERR176469			0		0			0	0
ERR176470			0		0			0	0
ERR176471			0		0		0	0	0
ERR176472			0		0		0	0	0
ERR176473			0		0		0	0	0
ERR176474			0		0		0	0	0
ERR176476			0		0		0	0	0
ERR176477			0		1		0	0	0
ERR176478			0		0		0	0	0
ERR176479			0		0		0	0	0
ERR176480			0		0		0	0	0
ERR176481			0		0		0	0	0
ERR176483			0		0		0	0	0
ERR176484			0		0		0	0	0
ERR176485			0		0		0	0	0
ERR176486			0		0		0	0	0
ERR176487			0		0		0	0	0
ERR176488			0		0		0	0	0
ERR176489			0		0		0	0	0
ERR176490					0		0	0	0
ERR176491			0		0		0	0	0
ERR176492					0			0
ERR176493					0			0
ERR176494					0			0
ERR176495					0			0
ERR176496					0			0
ERR176497					0			0
ERR176498					0			0
ERR176499					0			0
ERR176500					0			0
ERR176501			0		1		0	0	0
ERR176502					0			0
ERR176503					0			0
ERR176504					0			0
ERR176505					0			0
ERR176506					0			0
ERR176507					0			0
ERR176508					0			0
ERR176509					0			0
ERR176510					0			0
ERR176511			0		0		0	0	0
ERR176512			0		0		0	0	0
ERR176513			0		1		0	0	1
ERR176514			0		0		0	0	0
ERR176515			0		0		0	0	0
ERR176519			0		0		0	0	0
ERR176520			0		0		0	0	0
ERR176521			0		0		0	0	0
ERR176522			0		0		0	0	0
ERR176523			0		0		0	0	0
ERR176524					0			0
ERR176525					0			0
ERR176526					0			0
ERR176527					0			0
ERR176528					0			0
ERR176529					0			0
ERR176530			0		1		0	0	1
ERR176531					0			0
ERR176532					0			0
ERR176533					0			0
ERR176534					0			0
ERR176535					0			0
ERR176536					0			0
ERR176537					0			0
ERR176538					0			0
ERR176539					0			0
ERR176540					0			0
ERR176541					0			0
ERR176542					0			0
ERR176543			0		1		0	0	0
ERR176544					0			0
ERR176545					0			0
ERR176546					0			0
ERR176548					0			0
ERR176549					0			0
ERR176550					0			0
ERR176551					0			0
ERR176552					0			0
ERR176553					0			0
ERR176555			0		1		0	0	0
ERR176557					0			0
ERR176558					0			0
ERR176559					0			0
ERR176561					0			0
ERR176562					0			0
ERR176563					0			0
ERR176564					0		0	0
ERR176565					0			0
ERR176566					0			0
ERR176567			0		0		0	0	0
ERR176569			0		0		0	0	0
ERR176570			0		0			0	0
ERR176571			0		0			0	0
ERR176572			0		0			0	0
ERR176573			0		0		0	0	0
ERR176574			0		0		0	0	0
ERR176575			0		0		0	0	0
ERR176576			0		0		0	0	0
ERR176577			0		0		0	0	0
ERR176578			0		0		0	0	0
ERR176579					0			0
ERR176581					0			0
ERR176582					0			0
ERR176583					0			0
ERR176584					0			0
ERR176585					0			0
ERR176586					0			0
ERR176587					0			0
ERR176588					0			0
ERR176589					0		0	0
ERR176590					0			0
ERR176591					0			0
ERR176592					0			0
ERR176593					0			0
ERR176594					0			0
ERR176595					0			0
ERR176596					0			0
ERR176597					0			0
ERR176598			0		1		1	1	1
ERR176599					0			0
ERR176600					0			0
ERR176601			0		0		0	0	0
ERR176602			0		0		0	0	0
ERR176603			0		0		0	0	0
ERR176604			0		0		0	0	0
ERR176605			0		1		0	0	1
ERR176606			0		0		0	0	0
ERR176607			0		0		0	0	0
ERR176608			0		0		0	0	1
ERR176609			0		0		0	0	0
ERR176610					0			0
ERR176611					0			0
ERR176612					0			0
ERR176613					0			0
ERR176614					0			0
ERR176615			0		0		0	0	0
ERR176617			0		0		0	0	0
ERR176618			0		0		0	0	0
ERR176619			0		0		0	0	0
ERR176620			0		0		0	0	0
ERR176621			0		0		0	0	0
ERR176622			0		0		0	0	0
ERR176623			0		0		0	0	0
ERR176624			0		1		0	0	0
ERR176625			0		0		0	0	0
ERR176626			0		0		0	0	0
ERR176627			0		0		0	0	0
ERR176628			0		0		0	0	0
ERR176629			0		1		1	1	1
ERR176630			0		0		0	0	0
ERR176631			0		0		0	0	0
ERR176632			0		0		0	0	0
ERR176633			0		0		0	0	0
ERR176634			0		0		0	0	0
ERR176635			0		0		0	0	0
ERR176636			0		0			0	0
ERR176637			0		0		0	0	0
ERR176638			0		0		0	0	0
ERR176639			0		0		0	0	0
ERR176640			0		0		0	0	0
ERR176641					0		0	0
ERR176642					0			0
ERR176644					0			0
ERR176645					0			0
ERR176646					0			0
ERR176647					0			0
ERR176648					0			0
ERR176650					0			0
ERR176652			0		0		0	0	0
ERR176653			0		0		0	0	0
ERR176654			0		0		0	0	0
ERR176655			0		0		0	0	0
ERR176656			0		0			0	0
ERR176657					0			0
ERR176659					0			0
ERR176660					0			0
ERR176661					0			0
ERR176662					0			0
ERR176663					0			0
ERR176665					0			0
ERR176666					0			0
ERR176667					0			0
ERR176669					0			0
ERR176671					0			0
ERR176672					0			0
ERR176673					0			0
ERR176674					0			0
ERR176675					0			0
ERR176677					0			0
ERR176678					0			0
ERR176679					0			0
ERR176680					0			0
ERR176681					0			0
ERR176682					0			0
ERR176683					0			0
ERR176684					0			0
ERR176685					0			0
ERR176686					0			0
ERR176688					0			0
ERR176689					0		0	0
ERR176690					0			0
ERR176692					0			0
ERR176693					0			0
ERR176694					0			0
ERR176695					0			0
ERR176696			0		1		0	0	1
ERR176697					0			0
ERR176698					0			0
ERR176699					0			0
ERR176700					0			0
ERR176701					0			0
ERR176703					0			0
ERR176705					0			0
ERR176706			0		0			0	0
ERR176707			0		0		0	0	0
ERR176708			0		0		0	0	0
ERR176710			0		0		0	0	0
ERR176711			0		0		0	0	0
ERR176712			0		0		0	0	0
ERR176713			0		0		0	0	0
ERR176714			0		0		0	0	0
ERR176715					0			0
ERR176716					0			0
ERR176717					0			0
ERR176718					0		0	0
ERR176719					0			0
ERR176720					0			0
ERR176721			0		0		0	0	0
ERR176722			0		0		0	0	0
ERR176723			0		0		0	0	0
ERR176724			0		0		0	0	0
ERR176725			0		0		0	0	0
ERR176726			0		0		0	0	0
ERR176727			0		0		0	0	0
ERR176728			0		0		0	0	0
ERR176729			0		0		0	0	0
ERR176730			0		0		0	0	0
ERR176731			0		0		0	0	0
ERR176732			0		0		0	0	0
ERR176733			0		0		0	0	0
ERR176734			0		0		0	0	0
ERR176735			0		0		0	0	0
ERR176736			0		1		0	0	0
ERR176737			0		0		0	0	0
ERR176738			0		0		0	0	0
ERR176739			0		0		0	0	0
ERR176742			0		0		0	0	0
ERR176743					0			0
ERR176744					0			0
ERR176745					0			0
ERR176746					0			0
ERR176747					0			0
ERR176748					0			0
ERR176749					0			0
ERR176750					0			0
ERR176752			0		1		0	0	1
ERR176753					0			0
ERR176754			0		0		0	0	0
ERR176755			0		0		0	0	0
ERR176756			0		0		0	0	0
ERR176757			0		0		0	0	0
ERR176758			0		0		0	0	0
ERR176759			0		0		0	0	0
ERR176760			0		0		0	0	0
ERR176761			0		0		0	0	0
ERR176762			0		0		0	0	0
ERR176764			0		0		0	0	0
ERR176765			0		1		0	0	0
ERR176767					0			0
ERR176768					0			0
ERR176769					0			0
ERR176770					0			0
ERR176772					0			0
ERR176773					0			0
ERR176774					0			0
ERR176775					0		0	0
ERR176776					0			0
ERR176777					0			0
ERR176782					0			0
ERR176783					0			0
ERR176784					0			0
ERR176785					0			0
ERR176786					0			0
ERR176787					0			0
ERR176788					0			0
ERR176789					0			0
ERR176790					0			0
ERR176791					0			0
ERR176794					0			0
ERR176795					0			0
ERR176796					0			0
ERR176797					0			0
ERR176798					0			0
ERR176799					0			0
ERR176800					0			0
ERR176801			0		0		0	0	0
ERR176802			0		0		0	0	0
ERR176803			0		0		0	0	0
ERR176804			0		0		0	0	0
ERR176805			0		0			0	0
ERR176806			0		0			0	0
ERR176807			0		0			0	0
ERR176808			0		0			0	0
ERR176809			0		1			0	0
ERR176810			0		0			0	0
ERR176811			0		0			0	0
ERR176812			0		0			0	0
ERR176813			0		0			0	0
ERR176814			0		0			0	0
ERR176815			0		0			0	0
ERR176816			0		0			0	0
ERR176817			0		0			0	0
ERR176818			0		0			0	0
ERR176819			0		0			0	0
ERR176820			0		0			0	0
ERR176821			0		0			0	0
ERR176822			0		0			0	0
ERR176823			0		0		0	0	0
ERR176824			0		0		0	0	0
ERR176825			0		0		0	0	0
ERR176826			0		0		0	0	0
ERR176827					0			0
ERR176828			0		1		0	0	0
ERR176829					0			0
ERR181674					0			0
ERR181675					0			0
ERR181676					0			0
ERR181677					0			0
ERR181678					0			0
ERR181679					0			0
ERR181680			0		1		0	0	0
ERR181681					0			0
ERR181682					0			0
ERR181683					0			0
ERR181684					0			0
ERR181685					0			0
ERR181686					0			0
ERR181687					0			0
ERR181688					0			0
ERR181689					0			0
ERR181690					0			0
ERR181691					0			0
ERR181692			0		1		0	0	0
ERR181693					0			0
ERR181694					0			0
ERR181695					0			0
ERR181696					0			0
ERR181697					0			0
ERR181698					0			0
ERR181699					0			0
ERR181700					0			0
ERR181701					0			0
ERR181702					0			0
ERR181703					0			0
ERR181704					0			0
ERR181705					0			0
ERR181706					0			0
ERR181707					0			0
ERR181708					0			0
ERR181709					0			0
ERR181710			0		1		0	0	0
ERR181713					0			0
ERR181714					0			0
ERR181715					0			0
ERR181716			0		1		0	0	0
ERR181717					0			0
ERR181718					0			0
ERR181719					0			0
ERR181720					0			0
ERR181721					0			0
ERR181722					0			0
ERR181723					0			0
ERR181724					0			0
ERR181725					0			0
ERR181726					0			0
ERR181727			0		1		0	0	1
ERR181728					0			0
ERR181729					0			0
ERR181730					0			0
ERR181731					0			0
ERR181732					0			0
ERR181733					0			0
ERR181734					0			0
ERR181736					0			0
ERR181737					0			0
ERR181738					0			0
ERR181739					0			0
ERR181740					0			0
ERR181741					0			0
ERR181743					0			0
ERR181745					0			0
ERR181746					0			0
ERR181747					0			0
ERR181748					0			0
ERR181751			0		1		0	0	0
ERR181752					0			0
ERR181753					0			0
ERR181754					0			0
ERR181755					0			0
ERR181756					0			0
ERR181757					0			0
ERR181758					0			0
ERR181759					0			0
ERR181760					0			0
ERR181761					0			0
ERR181762			0		1		0	0	1
ERR181763			0		1		0	0	0
ERR181764					0			0
ERR181765			0		1		0	0	1
ERR181766					0			0
ERR181767					0			0
ERR181768					0			0
ERR181769					0			0
ERR181770					0			0
ERR181772					0			0
ERR181773					0			0
ERR181774					0			0
ERR181775					0			0
ERR181776					0			0
ERR181777					0			0
ERR181778					0			0
ERR181779					0			0
ERR181780					0			0
ERR181781					0			0
ERR181782			0		1		0	0	0
ERR181783					0			0
ERR181784					0			0
ERR181785					0			0
ERR181786					0			0
ERR181787					0			0
ERR181788					0			0
ERR181789					0			0
ERR181790					0			0
ERR181791					0			0
ERR181792					0			0
ERR181793			0		1		0	0	0
ERR181794					0			0
ERR181795					0			0
ERR181796					0			0
ERR181797					0			0
ERR181798					0			0
ERR181799					0			0
ERR181800					0			0
ERR181801					0			0
ERR181802					0			0
ERR181803					0			0
ERR181804					0			0
ERR181805					0			0
ERR181806					0			0
ERR181807					0			0
ERR181808			0		1		0	0	0
ERR181809					0			0
ERR181810					0			0
ERR181812					0			0
ERR181814					0			0
ERR181815			0		1		0	0	0
ERR181816					0			0
ERR181817					0			0
ERR181818					0			0
ERR181819					0			0
ERR181821					0			0
ERR181822					0			0
ERR181823					0			0
ERR181825					0			0
ERR181826			0		1		0	0	1
ERR181827					0			0
ERR181828					0			0
ERR181829					0			0
ERR181830					0			0
ERR181831					0			0
ERR181832					0			0
ERR181833					0			0
ERR181834					0			0
ERR181835					0			0
ERR181836					0			0
ERR181837					0			0
ERR181838					0			0
ERR181839					0			0
ERR181841					0			0
ERR181842					0			0
ERR181843					0			0
ERR181844					0			0
ERR181845					0			0
ERR181846					0			0
ERR181848					0			0
ERR181849					0			0
ERR181850					0			0
ERR181851					0			0
ERR181852			0		0		0	1	0
ERR181853					0			0
ERR181854					0			0
ERR181855					0			0
ERR181856					0			0
ERR181858					0			0
ERR181859					0			0
ERR181860					0			0
ERR181861			0		1		0	1	1
ERR181862					0			0
ERR181863					0			0
ERR181864					0			0
ERR181865					0			0
ERR181866					0			0
ERR181867					0			0
ERR181868			0		0		0	0	0
ERR181869			0		0		0	0	0
ERR181870			0		0		0	0	0
ERR181871			0		0		0	0	0
ERR181872			0		0		0	0	0
ERR181873			0		0		0	0	0
ERR181874			0		0		0	0	0
ERR181875			0		0		0	0	0
ERR181876			0		0		0	0	0
ERR181877			0		0		0	0	0
ERR181878			0		0		0	0	0
ERR181879			0		0		0	0	0
ERR181880			0		0		0	0	0
ERR181881			0		0		0	0	0
ERR181882					0			0
ERR181883					0			0
ERR181884					0			0
ERR181885					0			0
ERR181886					0			0
ERR181888					0			0
ERR181889					0			0
ERR181890					0			0
ERR181891					0		0	0
ERR181892					0			0
ERR181893					0			0
ERR181894					0			0
ERR181895					0			0
ERR181896			0		1		0	0	0
ERR181898					0			0
ERR181899					0			0
ERR181900					0			0
ERR181901					0			0
ERR181902			0		0		0	0	0
ERR181903			0		0		0	0	0
ERR181904			0		0		0	0	0
ERR181905					0			0
ERR181906					0			0
ERR181907			0		1		0	0	1
ERR181908					0			0
ERR181909			0		1		0	0	0
ERR181910					0		0	0
ERR181911					0			0
ERR181912					0			0
ERR181913					0			0
ERR181914					0			0
ERR181915					0			0
ERR181916					0			0
ERR181917					0			0
ERR181918					0			0
ERR181919					0			0
ERR181920					0		0	0
ERR181921			0		1		0	0	0
ERR181922					0			0
ERR181923					0			0
ERR181924					0			0
ERR181925					0			0
ERR181926					0			0
ERR181927					0			0
ERR181928					0			0
ERR181929					0			0
ERR181930			0		1		0	0	1
ERR181931					0			0
ERR181932			0		1		0	0	0
ERR181933			0		1		0	0	0
ERR181934			0		1		0	0	1
ERR181935					0			0
ERR181936					0			0
ERR181937					0			0
ERR181938					0			0
ERR181939					0			0
ERR181941					0			0
ERR181942			0		1		0	0	0
ERR181943					0			0
ERR181944					0			0
ERR181945					0			0
ERR181946					0			0
ERR181947					0			0
ERR181948					0			0
ERR181949					0			0
ERR181950					0			0
ERR181951					0			0
ERR181952					0			0
ERR181953					0			0
ERR181954					0			0
ERR181955					0			0
ERR181956			0		1		0	0	0
ERR181957					0			0
ERR181958					0			0
ERR181959					0			0
ERR181960					0			0
ERR181961					0			0
ERR181962					0			0
ERR181963					0			0
ERR181964					0			0
ERR181965					0			0
ERR181966					0			0
ERR181967					0			0
ERR181968					0			0
ERR181969					0			0
ERR181970					0			0
ERR181972					0			0
ERR181973					0			0
ERR181974					0			0
ERR181975					0			0
ERR181976					0			0
ERR181978					0			0
ERR181979					0			0
ERR181981					0			0
ERR181982					0			0
ERR181983					0			0
ERR181984					0			0
ERR181985					0			0
ERR181987					0			0
ERR181988					0			0
ERR181989					0			0
ERR181990					0			0
ERR181991					0			0
ERR181992					0			0
ERR181993					0			0
ERR181994					0			0
ERR181995					0			0
ERR181996					0			0
ERR181997					0			0
ERR181998					0			0
ERR181999					0			0
ERR182000					0			0
ERR182001					0			0
ERR182002					0			0
ERR182003					0			0
ERR182004					0			0
ERR182005					0			0
ERR182006					0			0
ERR182007					0			0
ERR182008					0			0
ERR182009					0			0
ERR182010					0			0
ERR182011					0			0
ERR182012					0			0
ERR182013					0			0
ERR182015					0			0
ERR182016					0			0
ERR182017					0			0
ERR182018					0			0
ERR182019					0			0
ERR182020					0			0
ERR182021					0			0
ERR182022					0			0
ERR182023					0			0
ERR182024					0			0
ERR182025					0			0
ERR182026					0			0
ERR182027					0			0
ERR182028					0			0
ERR182030					0			0
ERR182031					0			0
ERR182032					0			0
ERR182034					0			0
ERR182035					0			0
ERR182036					0			0
ERR182037					0			0
ERR182038					0			0
ERR182039					0			0
ERR182040					0			0
ERR182041					0			0
ERR182042					0			0
ERR182043					0			0
ERR182044					0			0
ERR182045					0			0
ERR182046					0			0
ERR182047					0			0
ERR182048					0			0
ERR182049					0			0
ERR182050					0			0
ERR182051					0			0
ERR182052					0			0
ERR182053					0			0
ERR182054					0			0
ERR182055					0			0
ERR182056					0			0
ERR182057					0			0
ERR190328					0			0
ERR190329					0			0
ERR190330					0			0
ERR190331					0			0
ERR190333					0			0
ERR190334					0			0
ERR190335					0			0
ERR190336					0			0
ERR190337					0			0
ERR190338					0			0
ERR190341					0			0
ERR190342					0			0
ERR190344					0			0
ERR190345					0		0	0
ERR190346					0			0
ERR190347			0		1		0	0	0
ERR190348					0			0
ERR190349					0			0
ERR190350					0			0
ERR190351					0			0
ERR190352					0		0	0
ERR190353					0			0
ERR190354					0			0
ERR190355			0		1		0	0	0
ERR190356			0		0		0	0	0
ERR190357			0		0		0	0	0
ERR190358			0		1		0	0	1
ERR190359					0			0
ERR190360					0			0
ERR190361					0		0	0
ERR190362					0			0
ERR190363					0			0
ERR190364			0		1		0	0	0
ERR190365			0		1		0	0	1
ERR190366					0			0
ERR190368					0		0	0
ERR190369					0			0
ERR190371			0		0		0	0	0
ERR190372			0		0		0	0	0
ERR190373					0			0
ERR190374					0			0
ERR190375					0			0
ERR190376					0			0
ERR190377					0			0
ERR190378					0			0
ERR190380					0			0
ERR190381					0			0
ERR190382					0			0
ERR190383					0			0
ERR190384					0			0
ERR190385					0			0
ERR190386					0			0
ERR190387					0			0
ERR190389					0			0
ERR190390					0			0
ERR190391					0			0
ERR190392					0			0
ERR190393			0		1		0	0	1
ERR190394					0			0
ERR190395					0			0
ERR190396					0			0
ERR190397			0		0		0	0	0
ERR190398					0			0
ERR190399					0			0
ERR190400					0			0
ERR190401					0			0
ERR190402					0			0
ERR190403					0			0
ERR190404					0			0
ERR190405					0			0
ERR190406					0			0
ERR190407					0			0
ERR190408					0			0
ERR190409					0			0
ERR190410			0		0		0	0	0
ERR211990			0		1		0	0	0
ERR211991					0			0
ERR211993					0			0
ERR211994					0			0
ERR211996					0			0
ERR211997					0			0
ERR211998			0		1		0	0	0
ERR211999					0			0
ERR212000					0			0
ERR212002					0			0
ERR212003					0			0
ERR212004					0			0
ERR212005					0			0
ERR212006			0		1		0	0	0
ERR212007			0		0		0	0	0
ERR212008			0		1			0	1
ERR212009			0		0		0	0	0
ERR212010			0		0		0	0	0
ERR212011			0		0		0	0	0
ERR212012			0		0		0	0	0
ERR212013					0			0
ERR212014					0			0
ERR212016					0			0
ERR212017			0		1		0	0	0
ERR212019					0			0
ERR212020					0			0
ERR212021			0		1		0	1	0
ERR212022					0			0
ERR212023					0			0
ERR212024			0		0		0	0	0
ERR212025			0		1		0	0	0
ERR212027					0			0
ERR212028					0			0
ERR212029					0			0
ERR212030					0			0
ERR212031					0			0
ERR212032					0			0
ERR212036			0		1		0	0	0
ERR212037			0		0		0	0	0
ERR212038					0			0
ERR212039					0			0
ERR212040			0		0		0	0	0
ERR212041					0			0
ERR212043					0			0
ERR212044					0			0
ERR212045					0			0
ERR212046					0			0
ERR212047					0			0
ERR212048					0			0
ERR212049					0			0
ERR212050					0			0
ERR212051					0			0
ERR212053					0			0
ERR212054			0		1		0	0	1
ERR212055					0			0
ERR212056					0			0
ERR212057					0			0
ERR212058			1		1		0	0	0
ERR212059			0		1		0	0	0
ERR212060					0			0
ERR212063					0			0
ERR212064					0			0
ERR212065					0			0
ERR212066					0			0
ERR212067					0			0
ERR212068					0			0
ERR212069					0			0
ERR212070					0			0
ERR212071					0			0
ERR212072					0			0
ERR212073					0			0
ERR212075					0			0
ERR212077					0			0
ERR212078					1		0	0	0
ERR212079					0			0
ERR212080			0		0		0	0	0
ERR212081					0			0
ERR212083			0		0		0	0	0
ERR212084			0		0		0	0	0
ERR212085			0		0		0	0	0
ERR212086			0		0			0	0
ERR212087			0		0		0	0	0
ERR212088			0		1		0	0	0
ERR212089					0			0
ERR212090					0		0	0
ERR212092					0			0
ERR212093					0			0
ERR212094					0		0	0
ERR212095					0			0
ERR212096					0			0
ERR212097					0		0	0
ERR212098					0			0
ERR212099					0			0
ERR212100					0			0
ERR212101					0			0
ERR212102					0		0	0
ERR212103					0			0
ERR212104			0		0		0	0	0
ERR212105			0		1		0	0	1
ERR212106					0		0	0
ERR212107			0		0		0	0	0
ERR212108					0			0
ERR212110			0		0		0	0	0
ERR212111			0		0		0	0	0
ERR212112					0		0	0
ERR212113			0		0			0	0
ERR212114			0		0		0	0	0
ERR212115			0		0		0	0	0
ERR212116			0		0		0	0	0
ERR212117					0			0
ERR212118					0			0
ERR212119					0			0
ERR212120					0			0
ERR212122			0		1		0	0	0
ERR212124					0			0
ERR212126					0			0
ERR212127					1		0	0	0
ERR212128					0			0
ERR212129					0			0
ERR212130					0			0
ERR212131					0			0
ERR212132					0			0
ERR212133					0			0
ERR212134					0			0
ERR212135					0			0
ERR212136					0			0
ERR212137					0			0
ERR212139					0			0
ERR212140					0			0
ERR212141					0			0
ERR212142					0			0
ERR212144					0			0
ERR212145					0			0
ERR212146			0		1		0	0
ERR212147					0			0
ERR212149					0			0
ERR212153					0			0
ERR212154					0			0
ERR212156					0			0
ERR212157					0			0
ERR212159					0			0
ERR212161					0			0
ERR212163					0			0
ERR212164					0			0
ERR212165					0			0
ERR212175					0			0
ERR212176					0			0
ERR212177					0			0
ERR212178					0			0
ERR212179			0		1		0	0	0
ERR212180					0			0
ERR212181					0			0
ERR216900					0			0
ERR216902			0		0		0	0	0
ERR216903					0		0	0
ERR216905					0			0
ERR216907					0			0
ERR216908					0			0
ERR216909					0			0
ERR216911					0			0
ERR216912					0			0
ERR216913					0			0
ERR216914					0			0
ERR216915					0			0
ERR216916					0			0
ERR216917					0			0
ERR216920					0			0
ERR216921					0			0
ERR216922					0			0
ERR216923					0			0
ERR216924					0			0
ERR216925					0			0
ERR216926					0			0
ERR216931					0			0
ERR216934					0			0
ERR216935					0			0
ERR216936					0			0
ERR216937					0			0
ERR216939			0		1		0	0	0
ERR216940					0			0
ERR216942					0			0
ERR216943					0			0
ERR216945					0			0
ERR216958					0			0
ERR216968					0			0
ERR216979					0			0
ERR216980					0			0
ERR216982					0			0
ERR221524					0			0
ERR221525			0		0			0	0
ERR221526			0		0			0	0
ERR221527					0			0	0
ERR221528			0		0		0	0	0
ERR221529			0		0		0	0	0
ERR221530			0		0		0	0	0
ERR221531					0			0
ERR221532					0			0
ERR221533					0			0
ERR221534					0			0
ERR221535					0			0
ERR221536					0			0
ERR221537					0			0
ERR221538					0			0
ERR221539					0			0
ERR221540					0			0
ERR221542					0			0
ERR221543					0			0
ERR221545					0			0
ERR221546					0			0
ERR221547					0			0
ERR221548					0			0
ERR221552					0			0
ERR221553			0		0		0	0	0
ERR221554					0			0
ERR221555					0			0
ERR221556					0			0
ERR221557					0			0
ERR221558					0			0
ERR221559					0			0
ERR221560					0			0
ERR221561					0			0
ERR221562					0			0
ERR221563					0			0
ERR221565					0			0
ERR221566					0			0
ERR221567					0		0	0
ERR221569					0			0
ERR221570					0		0	0
ERR221571					0			0
ERR221572					0			0
ERR221573					0			0
ERR221574					0			0
ERR221576					0			0
ERR221578					0			0
ERR221579					0			0
ERR221580					0			0
ERR221581					0			0
ERR221582					0			0
ERR221584					0			0
ERR221586					0			0
ERR221587					0			0
ERR221588					0			0
ERR221590					0			0
ERR221591					0			0
ERR221592					0			0
ERR221593					0			0
ERR221594					0			0
ERR221595					0			0
ERR221596			0		1		0	0	0
ERR221597					0			0
ERR221598			0		0		0	0	0
ERR221599					0			0
ERR221600					0			0
ERR221601					0			0
ERR221602					0			0
ERR221606					0			0
ERR221607					0			0
ERR221609			0		0		0	0	0
ERR221610			0		0		0	0	0
ERR221611					0			0	0
ERR221612			0		0		0	0	0
ERR221613			0		0		0	0	0
ERR221614					0			0
ERR221615					0			0
ERR245646					0			0
ERR245647					0			0
ERR245648					0			0
ERR245649					0			0
ERR245650					0			0
ERR245651			0		1		0	0	1
ERR245652					0		0	0
ERR245653					0			0
ERR245654					0			0
ERR245655					0			0
ERR245656					0			0
ERR245657					0			0
ERR245658					0			0
ERR245659					0			0
ERR245660					0			0
ERR245661					0			0
ERR245662					0			0
ERR245663					0			0
ERR245664					0			0
ERR245665					0			0
ERR245666					0			0
ERR245667					0			0
ERR245668					0			0
ERR245669					0			0
ERR245670			0		1			0	0
ERR245672					0			0
ERR245673					0			0
ERR245674					0			0
ERR245676					0			0
ERR245677					0			0
ERR245678					0			0
ERR245679					0			0
ERR245680					0			0
ERR245681					0			0
ERR245682					0			0
ERR245683					0			0
ERR245684					0			0
ERR245685					0			0
ERR245686					0			0
ERR245687					0			0
ERR245688					0			0
ERR245689					0			0
ERR245690					0			0
ERR245691					0			0
ERR245692					0			0
ERR245693					0			0
ERR245694					0			0
ERR245695					0			0
ERR245696					0			0
ERR245697					0			0
ERR245698					0			0
ERR245699					0			0
ERR245700					0			0
ERR245701					0			0
ERR245702					0			0
ERR245703					0			0
ERR245704					0			0
ERR245705					0			0
ERR245707					0			0
ERR245708					0			0
ERR245709					0			0
ERR245710					0			0
ERR245711					0			0
ERR245712					0			0
ERR245713					0			0
ERR245714					0			0
ERR245715					0			0
ERR245717					0			0
ERR245718			0		1		0	0	1
ERR245719					0			0
ERR245720					0			0
ERR245721					0			0
ERR245722					0			0
ERR245723					0			0
ERR245724					0			0
ERR245725			0		1		0	0	0
ERR245726					0			0
ERR245727					0			0
ERR245728					0			0
ERR245729					0			0
ERR245730					0			0
ERR245731					0			0
ERR245732					0			0
ERR245733			0		1		0	0	1
ERR245734					0			0
ERR245735					0			0
ERR245736					0			0
ERR245737					0			0
ERR245738					0			0
ERR245739					0			0
ERR245741			1		1		0	1	1
ERR245742			0		0		0	0	0
ERR245743			0		0		0	0	0
ERR245744			0		0		0	0	0
ERR245745			0		0		0	0	0
ERR245746			0		0		0	0	0
ERR245747			0		1		0	0	1
ERR245748					0			0
ERR245749					0			0
ERR245750					0			0
ERR245751					0			0
ERR245752					0			0
ERR245753					0			0
ERR245755					0			0
ERR245756					0			0
ERR245757			0		1		0	0	0
ERR245758					0			0
ERR245759			0		1			0
[truncated: 481 more rows]
