# Supplementary material for: Improved Resistance Prediction in Mycobacterium tuberculosis by Better Handling of Insertions and Deletions, Premature Stop Codons, and Filtering of Non-informative Sites
Source: Front Microbiol. 2019 Oct 31;10:2464. doi: 10.3389/fmicb.2019.02464 (PMC6834686; doi:10.3389/fmicb.2019.02464)
Supplement: TABLE S1 — ReSeq data set. [file Data_Sheet_1.ZIP › supplementary/S1_ReSeq_data_set.csv]

AccessionNo	AMIKACIN	CAPREOMYCIN	ETHAMBUTOL	ETHIONAMIDE	FLUOROQUINOLONES	ISONIAZID	KANAMYCIN	PYRAZINAMIDE	RIFAMPICIN	STREPTOMYCIN
SRR671818		0	1	0	0	1	0		1	1
SRR2100533			0			0		0	0
ERR228025	0	0	0		0	1		0	1	0
SRR671869		0	0		0	1	0		1	1
SRR2100008			0			0		0	0
SRR2100033			0			0		0	0
SRR2101819			0			0			0	0
SRR2099956	0	0	0		0	1	0	0	1
ERR133851			0			0		0	0	0
ERR046913			1		1	0		0	0
SRR671852		0	0	0	1	1	0		1	1
ERR144574	0	0	1		0	1		0	1	1
SRR2100111			0			0		0	0
SRR2100467			0			0		0	0
ERR072042			0			0		0	0
ERR133903	1	1	1		0	1		1	1	1
ERR688049	1	0	1	0	1	1	1	1	1	1
ERR137216			0			1		1	0	1
SRR2101716	0	0	0		0	0	0	0	0	0
SRR2101696	0	0	0		0	0	0	0	0	0
SRR2101022			0			0		0	0
SRR2100557			0			0		0	0
SRR2100046			0			0		0	0
ERR234684	0	0	0		0	0		0	0	0
SRR671755		0	0	0	1	1	0		1	0
ERR400451			0			0		0	0	0
SRR2101290			0			0		1	0	0
SRR2100078			0			0		0	0
ERR067740	0	0	0		0	1		0	1	0
ERR040132		0	0	0	0	1	0	0	1	0
ERR108468			0			0		0	0	0
ERR227983	1	1	1		0	0		0	1	1
SRR2101262			0		0	0		1	0
SRR2100884	0	0			0	1	0	1	1
SRR2100390						1		0	1
ERR133909	0	0	0		0	1		1	1	1
SRR2101606	0	0	0		0	0	0	0	0	0
ERR047003			0			0		0	0
ERR228058			0			1		0	0	0
SRR2101749	0	0	0		0	0	0	0	0	0
ERR072047			0			0		0	0
SRR2100982			0			0		0	0
ERR046949			0			0		0	0
ERR046945			0			0		0	0
ERR108460			0			0		0	0	0
ERR133886	0	0	0		0	1		0	1	1
ERR046838			0			0		0	0
ERR144621			0			0		1	0	0
ERR038736		0	1	0	0	1	0	0	1	0
SRR671752		0	0	0	0	1	0		1	1
SRR2101132			0			0		0	0
ERR046898			0			0		0	0
SRR2100241								0
SRR2100375			0			0		0	0
ERR229987			0			0		0	0	0
ERR108488	0	0	0		0	1		1	1	1
SRR2101578	0	0	0		0	0	0	0	0	0
ERR133831	0	0	1		0	1		0	1	1
ERR234561			0			0		1	0	0
SRR2100969			0			0		0	0
ERR117457			0			0		0	0	0
ERR067665	0	0	1		0	1		0	1	1
ERR137251			0			0		0	0	0
SRR2100248			0		0	1		0	0
SRR2099937			0			0		0	0
SRR671726		1	1	0	1	1	1		1	0
SRR2100386			0		1	1		0	0
SRR2101225			0			0		0	0
ERR108456			0			0		0	0	0
SRR2100338			0			0		0	0
ERR230007	0	0	1		0	1		0	1	1
SRR2100644			0			0		0	0
ERR400526			0			0		0	0	0
ERR025843			0			0		0	0
ERR158575			0			0		0	0	0
SRR2100205			0			0		0	0
SRR2101260			0			0		0	0
SRR2100837	0	0	0		0	1		0	0
SRR2100015			0		0	1		0	0
SRR2100485			0			0		0	0
SRR2100531			0			0		0	0
SRR2100409			0			0		0	0	0
ERR137197			1			1		0	0	0
SRR2100180			0			0		0	0
SRR2101584	0	0	0		0	0	0	0	0	0
SRR2100797			0			0		0	0
ERR046768			0			0		0	0
SRR2101543						0
SRR2101169			0			0		0	0
SRR2101318	0	0	0		0	0	0	0	0	0
SRR2100298			0			0		0	0
SRR2101024			0		0	1		0	0
ERR046853			0			0		0	0
SRR2100563			0			0		0	0
ERR133842	0	0	1		0	1		0	1	1
ERR144625	0	0	0		0	1		0	1	0
ERR038265			0			0		0	0
SRR2100148			0		0	1		0	0
ERR046921			0			0		0	0
ERR133919	0	0	1		0	1		0	1	1
ERR234618	0	1	1		0	1		0	1	1
ERR133807			0			0		0	0	0
ERR551419			0			0		0	0	0
ERR144570	0	0	0		0	1		0	1	1
ERR688011			0			0		0	0	0
ERR046799			0			0		0	0
SRR2100661			0			0		0	0
ERR046974			0			0		0	0
ERR046967			0		0	0		0	0
SRR2100407			0			0		0	0	0
ERR133898			0			0		0	0	0
ERR400450			0			0		0	0	0
ERR046866			0			0		0	0
SRR2100678			0			0		0	0
ERR038743		0	1	0	0	1	0	0	1	0
SRR2100816			0			0		0	0
ERR229928			0			0		1	0	0
ERR133824	0	0	1		0	1		0	1	0
ERR038284			0			0		0	0
ERR046878			0			0		0	0
SRR671781		0	1	1	1	1	0		1	1
SRR2101320			0			0		0	0
ERR117450			0			0		0	0	0
SRR2101171			0			0		0	0
ERR133926			0			0		0	0	0
ERR552261			0			0		0	0	1
ERR137274	0	0	0		0	1		0	1	1
ERR137279	0	0	0		0	0		0	0	0
ERR400519			0			0		0	0	0
ERR137273	1	0	0		0	1		0	1	1
ERR133868	0	0	0		0	1		0	1	1
SRR2100958			0			0		0	0
SRR2101073			0			0		0	0	0
SRR2101015			0			0		0	0
ERR046882			0			0		0	0
SRR2100912	0	0	0		0	1	0	0	1
SRR2100299			0			0		0	0
SRR2100369			0		0	1		0	0
SRR2100153			0			0		0	0
ERR133815	0	0	0		0	1		1	1	1
ERR133798	0	0	1		0	1		0	1	1
SRR2101573			0		0	0	0			0
ERR133827	0	0	1		0	1		1	1	1
SRR2100322			0			0		0	0
SRR2100005			0			0		0	0
SRR2100823			0		0	1		0	0
SRR2100592			0			0		0	0
ERR400536			0			0		0	0	0
ERR108514	1	0	1		0	1		0	1	1
SRR2100457			0			0		0	0	0
SRR2100628			0			0		0	0
SRR2099947			0			0		0	0
ERR046932			0			0		0	0
ERR688013	1	0	0	0	1	1	1	1	1	0
SRR2100542			0			0		0	0
SRR2101216			0			0		0	0
SRR2100761			0			0		0	0
SRR2100213			0			0		0	0
ERR046786			0		1	1		0	0
SRR2100746			0			0		0	0
ERR229990			1			0		0	1	1
SRR2100600			0			0		0	0
SRR2100231	0	0	1		0	1	0	0	1	1
SRR2101528	0	0	0		0	0	0	0	0	0
SRR2100623			0			0		0	0
SRR2100434			0			0		0	0	1
ERR047000			0			0		0	0
SRR2101026			0			0		0	0
SRR671754		0	1	0	1	1	0		1	0
ERR227994	0	0	1		0	1		0	1	1
ERR046890			0			0		0	0
SRR2100868			0		0	1		0	0
ERR400429			0			0		0	0	0
SRR2100289			0		0	1		0	0
ERR552259			1			1		0	0	1
SRR2099977			0		0	1		0	0
SRR2101215			0			0		0	0
SRR671833		0	0	0	0	0	0		0	0
SRR2099941			0			0		0	0
SRR2100366			0			0		0	0
ERR137267			0			1		0	0	1
ERR133870			0			0		0	0	0
SRR2101585	0	0	0		0	0	0	1	0	0
SRR2100235			0			0		0	0
ERR133937	0	0	0		1	1		0	1	1
SRR2101465	0	0	0		0	0	0	0	0	0
ERR046970			0			0		0	0
ERR046992			0			0		0	0
ERR400427			0			0		0	0	0
SRR2100780			0			0		0	0
ERR067603	0	0	0		0	1		0	1	0
ERR046824			0			0		0	0
ERR234645	0	0	1		0	1		0	1	1
ERR108434			0			0		0	0	0
SRR2100451			0			0		0	0	0
ERR400415			0			0		0	0	0
SRR2100744			0			0		0	0
SRR671740		0	0	0	1	1	1		1	0
SRR2100714			0			0		0	0
ERR234668	0	0	1		1	1		1	1	1
ERR400460			0			0		1	0	0
ERR067616	0	0	0		0	1		1	1	1
ERR234609	0	0	1		0	1		0	1	1
ERR133812			0			1		0	0	1
SRR2100024			0			0		0	0
ERR067760			0			0		0	0	0
SRR2100898			0		0	1		0	0
ERR133896	0	0	0		0	1		0	1	1
ERR234598	0	0	1		0	1		0	1	1
SRR2100718			0			0		0	0
SRR2100932			0			0		0	0
SRR2100900			0		0	1		0	0
SRR2100573			0			0		0	0
SRR2101744	0	0	0		0	0	0	0	0	0
SRR2100450			0			0		0	0	0
SRR2099983			0		0	1		0	0
ERR400492			0			0		0	0	0
ERR137201			0			1		0	0	1
SRR2100170			0			0		0	0
SRR2100261			0		0	1		0	0
SRR671806		0	1	0	0	1	0		1	1
ERR046983			0			0		0	0
ERR067743	0	1	1		1	1			1	1
ERR400549			0			0		0	0	0
SRR2100330			0			0		0	0
SRR2101051			0			0		0	0
ERR038261			0			0		0	0
SRR2100703			0			0		0	0
SRR2100152			0			0		0	0
SRR2100109			0			0		0	0
ERR067613	0	0	1		0	1		1	1	1
SRR2100284			0			0		0	0
SRR2101430						0
SRR2100552			0			0		0	0
ERR551857			0			0		0	0	0
ERR067759			0			0		0	0	0
ERR038255			0			0		0	0	0
ERR550831			0			0		0	0	0
SRR2101459	0	0	0		0	0	0	0	0	0
SRR2100442			0			0		0	0	0
ERR038752		0	0	0	0	1	0	0	1	1
ERR067605	0	0	0		0	1		0	1	1
ERR234654	0	0	1		0	1		0	1	1
SRR2101040			0			0		0	0
ERR046844			0			0		0	0
ERR133913	0	0	0		0	1		0	0	1
ERR046915			0			0		0	0
ERR158592	0	0	0		0	1		0	1	0
ERR400339			0			0		0	0	0
SRR2099998			0			0		0	0
SRR2101145			0			0		0	0
SRR2101139			0			0		0	0
ERR046875			0			0		0	0	0
ERR158586	0	0	1		0	1		0	1	1
ERR133958			0			0		0	0	0
SRR2100240			0		0	1		0	0
ERR067596	0	0	0		0	1		1	1	1
ERR046925			0			0		0	0
ERR038744			1			1		1	1	1
SRR1002690	0	0	1	0	0	1	1	1	1	1
ERR400409			0			0		0	0	0
SRR1002701	0	0	0	0	0	0	0	0	0	0
SRR2100271			0		0	1		0	0
ERR039345			0		0	0		0	0	1
SRR2101190			0			0		0	0
SRR2101707	0	0	0		0	0	0	0	0	0
ERR133966	0	0	0		0	1		0	1	1
ERR133804			0			1		0	0	1
ERR072020			0			0		0	0
ERR144626			0			0		0	0	0
SRR2101161			0			0		0	0
SRR2101771	0	0	0		0	1	0	0	0	0
SRR2101464	0	0	0		0	0	0	0	0	0
ERR551174			0			0		0	0	0
SRR2100986			0			0		0	0
SRR2101364	0	0	0		0	0	0	0	0	0
SRR2100840			0		0	1		0	0
SRR2100950	0	0	1		0	1	0	1	1
SRR2100098			0			0		0	0
SRR2101208			0			0		0	0
ERR133888	0	0	1		0	1		0	1	1
SRR2101426	0	0	0		0	0	0			0
SRR2100413			0			0		0	0	0
ERR133970			0			1		1	0	1
ERR137232			0			0		0	0	0
SRR2100872			0		0	1		0	0
SRR2100779			0			0		0	0
ERR144582			0			0		0	0	0
SRR2100089			0			0		0	0
SRR2100947			0			0		0	0
ERR046747			0			0		1	0
ERR133874			0			0		0	0	0
SRR2100580			0			0		0	0
SRR2101100			0			0		0	0
ERR551070			0			1		1	0	1
ERR144543	0	0	0		1	1		0	1	0
SRR2101768	0	0	0		0	0	0	0	0	0
SRR2100326			0			0		0	0
SRR2100553			0			0		0	0
SRR2100410			0			0		0	0	0
ERR072035			0			0		0	0
ERR040112		0	0	0		0	0	0	0	0
ERR144607	0	0	1		0	1		1	1	1
SRR2099958			0		0	1		0	0
SRR671857		0	1	0	0	1	0		1	0
SRR1002698	0	0	0	0	0	1	0	0	0	0
SRR2100909	0	0	1		0	1	0	1	1	1
ERR046819			0			0		0	0
SRR2101717	0	0	0		0	0	0	0	0	0
SRR2101740	0	0	0		0	0	0	0	0	0
ERR046837			0			0		0	0
ERR038277			0			0		0	0
SRR2101756	0	0	0		0	0	0	0	0	0
ERR144634	0	0	1		0	1		0	1	1
SRR2100355			0			0		0	0
SRR2100641			0			0		0	0
ERR072025			0			0		0	0
SRR2100268			0			0		0	0
SRR2100683			0			0		0	0
SRR2099961			0		0	1		0	0
ERR552093			0			0		0	0	0
ERR133878	0	0	1		0	1		1	1	1
SRR671822		0	1	0	1	1	0		1	1
SRR2100146			0			0		0	0
ERR137238			0			0		0	0	0
SRR2100731			0			0		0	0
ERR046777			0		0	0		0	0
SRR2100697			0			0		0	0
ERR046884			0			0		0	0
SRR2099935			0			0		0	0
SRR2100686			0		0	0		0	0
ERR108450	0	0	1		1	1		1	1	1
ERR158582			0			0		0	0	0
SRR671770		0	1	0	1	1	0		1	1
SRR2101732	0	0	1		0	0	0	0	0	0
ERR133881			0			0		0	1	0
SRR2101237			0			0		0	0
ERR040103			0			0		0	0
SRR2100726			0			0		0	0
SRR2100976			0			0		0	0
SRR2101061			0			0		0	0
SRR2101527	0	0	0		0	0	0	0	0	0
SRR2100655			0			0		0	0
ERR133941			0			0		0	0	0
SRR671859		0	0	0	0	0	0		0	0
SRR2100997			0		0	0		0	0
ERR046788			0			1		0	0
ERR553314			0			1		0	0	0
SRR2100204			0			0		0	0
SRR2100856			0			0		0	0
SRR2100865			0			0		0	0
SRR2100642			0			0		0	0
ERR047008			0			0		0	0
ERR133826	1	1	1		0	1		0	1	1
ERR067717	0	0	1		0	1		0	1	1
SRR2100320			0		0	1		0	0
SRR2101809	0	0	0		0	0	0	0	0	0
SRR2101091			0			0		0	0
SRR2100938			0			0		0	0
SRR2100415			0			0		0	0	0
SRR2101366	0	0	1		0	0	0	0	1	0
SRR2100788			0			0		0	0
SRR2100395			0		0	1		0	0
SRR2100029			0			0		0	0
ERR067598	0	0	0		0	1		0	1	1
SRR2100147			0			0		0	0
SRR2101031			0			0		0	0
SRR2101360	0	0	1		0	1	0	0	1	1
SRR2101706	0	0	0		0	0	0	0	0	1
SRR671791		0	0	1	1	1	0		1	1
SRR2099960			0		0	1		0	0
SRR2100335	0	0	1		0	1	0	0	1	1
ERR144544			0			0		0	0	0
SRR2100047			0			0		0	0
ERR133946			0			0		0	1	1
SRR2100341			0		0	1		0	0
SRR2101783	0	0	0		0	0	0	0	0	0
ERR067612	0	0	1		0	1		0	1	1
ERR552246			0			0		0	0	0
ERR133961			0			1		0	0	0
ERR040104			0			0		0	0
ERR137212			0			1		0	0	1
SRR671764		0	0	0	0	0	0		0	0
SRR2100428			0			0		0	0	0
ERR227982	0	0	1		0	1		0	1	1
ERR046858			0			0		0	0
SRR2101328			0			0		0	0	0
SRR671744		1	0	1	0	1	1		1	1
SRR2101221			0			0		0	0
SRR2100129			0			0		0	0
SRR2100417			0			1		0	0	0
ERR400406			0			0		0	0	1
ERR040129			1		0	1		0	0	0
SRR2100440			0			0		0	0	0
ERR229999			1			1		0	0	1
SRR2101321			0			0		0	0
SRR2100199			0			0		0	0
ERR067641			0			0		0	0	0
SRR2100709			0			0		0	0
ERR072051			0			0		0	0
SRR2100666			0			0		0	0
SRR2100834			0			0		0	0
SRR2100943			0			0		0	0
ERR234608	0	1	0		0	1		0	1	1
SRR671742		0	0	0	0	1	0		1	1
SRR2100310			0			0		0	0
SRR2099949	0	0	0		0	1	0	0	1
ERR046869			0		0	0		0	0
ERR133948			0			0		0	0	0
SRR2100839	0	0	0		0	0	0	0	1
SRR2100471			0			0		0	0
SRR2101375	0	0	0		0	0	0	0	0	0
SRR2101083			0			0		0	0	1
SRR2100824			0			0		0	0
ERR046982			0			0		0	0
SRR2100791			0			0		0	0
ERR144579	0	0	1		0	1		0	1	1
ERR067720			0			0		0	0	0
ERR400517	1	1	1		0	1	1	0		0
ERR072024			0			0		0	0
ERR047016			0			0		0	0
SRR2100936			0			0		0	0
SRR2100032			0		0	1		0	0
ERR046966			0			0		0	0
ERR133866	0	0	0		0	1		0	1	1
SRR2100138			0			0		0	0	0
ERR108496			0			0		0	0	0
SRR2100820			0			0		1	0
ERR046792			1		1	0		0	0
ERR234558			0			0		1	0	0
ERR400383			0			0		0	0	0
ERR688029	1	0	1	0	1	1	1	1	1	1
ERR040102			0			0		0	0
ERR038286			0			0		0	0
ERR158590	0	0	1		0	1		0	1	1
ERR038256			0			0		0	0
ERR040140		0	1	0	1	1	0	1	1	1
SRR671793		0	0	0	0	0	0		0	0
ERR046922			0			0		0	0
ERR227991			0			0		0	0	0
SRR671845		0	1	0	0	1	0		1	0
SRR2101468	0	0	0		0	0	0	0	0	0
SRR2099975			0		0	1		0	0
SRR2101373	0	0	0		0	0	0	0	1	1
ERR039332			0			0		0	0
SRR671834		0	1	0	0	1	0		1	1
ERR228038	0	0	1		0	1		0	1	1
SRR2100157			0		0	1		0	0
SRR2101240			0		0	1		0	0
ERR067579	0	0	0		0	1		0	1	1
SRR2101589			0		0	0				0
ERR227990			0			1		0	0	0
SRR2100182			0			0		0	0
SRR2100363			0			0		0	0
SRR2100548			0			0		0	0
SRR2100870			1			1		0	1
ERR117458			0			0		0	0	0
ERR046920			0			0		0	0
SRR2100027			0			0		0	0
ERR067673	0	0	0		0	1		0	1	1
SRR2100723			0			0		0	0
SRR2101664	0	0	0		0	0	0	1	0	0
SRR2100704			0			0		0	0
ERR400413			0			0		0	0	0
SRR2100371			0			0		0	0
SRR2100998			0			0			0
SRR2101514	0	0	0		0	0	0			0
ERR234590	0	0	1		0	1		0	1	1
ERR400348			0			0		0	0	0
SRR2101474	0	0	0		0	0	0	0	0	0
SRR2100318			0			0		0	0
SRR2101204			0			0		0	0
ERR117453	0	1	0		1	1		0	1	1
SRR2101500	0	0	0		0	0	0	0	0	0
ERR400421			0			0		0	0	0
SRR2100735			0		0	0		0	0
SRR2100143			0			0		0	0
SRR2100925	0	0	0		0	1	0	0	1	1
SRR2101714	0	0	0		0	0	0	0	0	0
ERR046960			0			0		0	0
ERR046988			0			0		0	0
SRR2100556			0			0		0	0
ERR229942			0			0		0	0	0
ERR158587	0	0	1		1	1		1	1	1
ERR046876			0			0		0	0
SRR998140	0	0	0	0	0	0	0	0	0	0
SRR2101549			0		0	0			0
ERR038254	0	0	0		0	0		0	0	0
ERR144623	0	0	0		1	1		0	1	1
ERR400419			0			0		0	0	0
SRR2100306	0	0	1		0	1	0	1	1	1
SRR2100418			0			0		0	0	0
ERR137275	0	0	1		0	1		1	1	1
ERR553371			0			0		0	0	0
SRR2101203			0			0		0	0
ERR072089			0			0		0	0
ERR040136		0	1	0	0	1	0	0	1	0
ERR108428	1	1	1		0	1		0	1	1
ERR108487			0			0		0	0	0
SRR2100949			0			0		0	0
ERR228050	0	0	1		0	1		1	1	0
ERR133915	0	0	0		0	1		1	1	1
ERR108494	1	1	1		0	1		1	1	1
ERR067744			0			1		1	0	0
SRR2099992			0			0		0	0
SRR2100267	0	0	1		0	1	0	0	1
SRR2101343	0	0	0		0	0	0	0	0	0
ERR046822			0			0		0	0
SRR2100479			0			0		0	0
SRR2099940			0			0		0	0
ERR040114			0			0		0	0	0
ERR229945			0			0		0	0	0
ERR400493			0			0		0	0	0
SRR2100187			0		0	1		0	0
ERR046823			0			0		0	0
SRR2100775			0			0		0	0
ERR688008			0			0		0	0	0
SRR2100486			0			0		0	0
SRR2099970			0		0	1		0	0
SRR998860	1	1	1	1	0	1	1	1	1	1
ERR067733	0	0	0		0	1		0	1	1
SRR2101791	0	0	0		0	0	0	0	0	0
ERR144555			0			0		0	0	0
SRR1002685	0	0	0	1	0	1	0	0	0	1
ERR025834			0			0		0	0
ERR552281			0			0		0	0	1
SRR2101503	0	0	0		0	0	0	0	0	0
ERR137224			0			0		0	0	0
SRR2100162			0			0		0	0
SRR2100615			0			0		0	0
ERR108445			0			0		1	0	0
ERR229995	0	0	0		0	1		0	1	1
ERR234586			0			0		0	0	0
ERR108447			0			1		0	0	1
SRR2101575	0	0	0		0	0	0	0	0	0
SRR2100682			0			0		0	0
ERR400531			0			0		0	0	0
SRR2100337			0			0		0	0
SRR2101125			0			0		0	0
ERR046930			0			0		0	0
SRR2100438			0			0		0	0	0
SRR2100498			0			0		0	0
SRR2101021			0			1		0	1
ERR072087			0		0	0		0	0
ERR400497			0			0		0	0	0
SRR2100174			0			0		0	0
SRR2100719			0			0		0	0
ERR229944			0			0		0	0	0
ERR046761			0			0		0	0
SRR2100605			0			0		0	0
ERR067632			0			1		0	0	1
ERR552267			0			0		0	0	0
ERR133965			0			0		0	0	0
SRR2100309			0			0		0	0
SRR2100234			1		0	1		0	1
ERR552411			0			0		0	0	1
SRR2100412			0			0		0	0	0
SRR2101261			1		1	0		1	1
SRR2100574			0			0		0	0
ERR046736			0			0		0	0
ERR067614	0	0	1		1	1		1	1	1
ERR228002			0			0		0	0	0
SRR2101779	0	0	0		0	0	0	0	0	0
ERR234593	0	0	0		0	1		0	1	1
SRR2101152			0			0		0	0
SRR2100769			0			0		0	0
SRR2100173			0			0		0	0
ERR046730			0		0	1		0	0
SRR2101045			0			0		0	0
SRR2101324			0			0		0	0	0
ERR400317			0			0		0	0	0
SRR2100904	0	0	0		0	1	0	0	1
ERR108436	0	0	1		0	1		0	1	1
ERR229958			0			0		0	0	1
SRR2100055			0		0	0		0	0
ERR046942			0			0		0	0
SRR2101404	0	0	0		0	0	0	0	0	0
SRR2101690	0	0	0		0	1	0	0	1	0
SRR2101185			0			0		0	0
SRR2100954			0		0	0		0	0
SRR2100973			0			0		0	0
SRR1002697	1	0	1	1	0	1	0	1	1	1
ERR046783			0			0		0	0
SRR671847		0	0	0	0	1	0		1	0
SRR2100935			0			0		0	0
ERR072080			0			0		0	0
SRR2100323			0		0	1		0	0
ERR067655	0	0	0		0	1		1	1	1
SRR2100301	0	0	0		0	1	0	0	1
SRR671850		0	1	0	0	1	0		1	0
SRR2100303			0			0		0	0
ERR400558			0			0		0	0	0
SRR2100648			0			0		0	0
ERR234640	0	0	0		0	0		0	0	0
ERR234693			0			1		0	0	1
ERR108485	0	0	0		0	1		0	1	1
ERR229953	0	0	0		0	1		0	1	1
SRR2101815	0	0	0		0	0	0	0	0	0
ERR046912			0			0		0	0
SRR2099955			0		0			0	0
ERR133839	0	0	1		0	1		0	1	1
ERR234563	0	0	0		0	1		1	1	1
ERR234581	0	0	0		0	0		0	0	0
SRR2101611	0	0	0		0	0	0	0	0	0
SRR2101738	0	0	0		0	0	0	0	0	0
ERR040097			0			0		0	0
ERR108425	0	0	0		0	1		0	1	1
ERR072026			0			0		0	0
ERR400435			0			0		0	0	0
SRR2100220			0		0	1		0	0
SRR2100125			0			0		0	0
ERR108449			1			0			1	0
SRR671743		0	0	1	0	1	0		1	0
ERR228005			0			0		0	0	0
ERR227976	0	0	0		0	1		0	1	1
SRR2100876			0		0	1		0	0
SRR671844		0	1	1	1	1	0		1	1
SRR2101245			0			0		0	0
SRR2100570			0			0		0	0
SRR2100287			0			0		0	0
ERR039329			0			0		0	0
SRR2100472			0			0		0	0
ERR400369			0			0		0	0	0
SRR2100348			0			0		0	0
SRR2100077			0			0		0	0
SRR2100891	0	0	0		0	1	0		1
SRR2101478	0	0	0		0	0	0	0	0	0
ERR228014			0			1		0	0	1
ERR108423			0			1		1	0	1
SRR2100669			0			0		0	0
ERR553286			0			0		0	0	0
ERR046821	0		0			1			1	1
SRR2099932			0			0		0	0
ERR144628	0	0	1		0	1		0	1	1
ERR072036			0			0		0	0
SRR2100282	0	0	0		0	1	0	0	1
SRR2100061			0			0		0	0
SRR2100825			0		0	0		1	0
SRR2101088			0			0		0	0
SRR2100905			0		0	1		0	0
SRR2100830	0	0	1		0	1	1	1	1	1
SRR2101228			0			0		0	0
ERR046908			0			0		0	0	0
SRR2100836	0	0	0		0	1	0	0	1	0
SRR2100589			0			0		0	0
SRR998857	0	0	1	0	0	1	0	1	1	1
SRR2100626			0			0		0	0
SRR2100502			0			0		0	0
ERR038273			0			0		0	0
SRR2101266			0			0		0	0
SRR2100608			0			0		0	0
SRR2101384	0	0	1		1	1	0	1	1	1
ERR108443	0	0	1		0	1		1	1	1
ERR158574			0			0		0	0	0
SRR2100356			0			0		0	0
ERR047007			0			0		0	0
SRR2100964			0		0	0		0	0
SRR2101751	0	1	0		0	0	0	0	0	0
SRR2100107			0			0		0	0
ERR228055			0			0		0	1	0
SRR2101114			0			0		0	0
SRR2100862			0			0		0	0
SRR2100808	0	0	0		0	0	0	0	0
SRR2101797	0	0	0		0	0	0	0	0	0
ERR067672	1	0	1		1	1		1	1	1
SRR2101149			0			0		0	0
ERR234686			0			0		0	0	0
ERR552979			1			1		0	1	1
SRR2101019			0			0		0	0
ERR108437			0			0		0	0	0
SRR671860		0	0	0	0	0	0		0	0
SRR2101616	0	0	0		0	0	0	0	0	0
SRR2100526			0			0		0	0
ERR038742		0	1	0	0	1	0	1	1	1
SRR2100712			0			0		0	0
ERR046950			0			0		0	0
SRR2099959			0		0	1		0	0
SRR2101282			0			0		0	0	0
ERR046729			0			0		0	0
ERR137268			0			0		0	0	0
SRR2101766	0	0	0		0	0	0	0	0	0
SRR2101371	0	0	0		0	0	0	0	0	0
SRR2100056			0			0		0	0
SRR2100639			0			0		0	0
ERR039336			0		0	0		0	0
SRR2100776			0		0	0		0	0
SRR2101591	0	0	0		0	0	0	0	0	0
ERR228013	0	0	1		0	1		0	1	0
ERR400537			0			0		0	0	0
ERR228032	0	1	0		0	1		0	1	1
SRR2101763	0	0	0		0	1	0	1	1	1
ERR040094			0			0		0	0
SRR2100841			0		0	1		0	0
SRR2101195			0			0		0	0
SRR2100975			0			0		0	0
SRR2100945			0			0		0	0
SRR2100931			0			0		0	0
SRR2100307			0			0		0	0
SRR2100584			0			0		0	0
ERR046840			0			0		0	0
SRR2100118			0			0		0	0
ERR137191			0			0		0	0	0
SRR2101279	0	0	0		0	0	0	0	0	0
SRR671738		0	0	0	0	1	0		1	1
SRR2101126			0		0	0		0	0
SRR2100525			0			0		0	0
SRR2101535			0		0	0				0
SRR2100894			0		0	1		0	0
SRR2100447			0			0		0	0	0
SRR2100051			0			0		0	0
SRR2100892			0		0	1		0	0
SRR2100793			0			0		0	0
ERR400542			0			0		0	0	0
SRR2101129			0			0		0	0
ERR108452			0			0		0	0	0
ERR067766			0			0		0	0	0
SRR2101211			0			0		0	0
SRR2100040			0			0		0	0
SRR671814		0	0	0	0	0	0		0	0
SRR2101156			0			0		0	0
SRR2100595			0			0		0	0
ERR133806	0	0	0		0	1		0	1	1
SRR2100885			0		0	1		0	0
SRR2100535			0			0		0	0
SRR2100313			0			0		0	0
ERR133954	0	0	1		0	1		1	1	1
SRR2100277			0			0		0	0
ERR234674			0			1		0	0	1
ERR025836			0			0		0	0
ERR158611	0	0	1		0	1		0	1	1
SRR2100360			0			0		0	0
SRR2101055	0	0	1		0	1	1	1	1
SRR2099945			0			0		0	0
ERR067747			0			1		0	0	1
SRR2100754			0			0		0	0
ERR551566			0			0		0	0	0
SRR2101679	0	0	0		0	0	0	0	0	0
SRR2100035			0			0		0	0
ERR400552			0			0		0	0	0
ERR038739			1		0	1		1	1	1
ERR038287			0			0		0	0
SRR2100151			0		0	0		0	0
ERR229988	0	0	0		1	1		0	1	1
ERR144629			0			0		0	0	0
ERR137204	0	0	1		1	1		1	1	1
SRR2100192			0			0		0	0
SRR2100305			0			0		0	0
SRR2100619			0			0		0	0
ERR228053			0			0		0	0	0
ERR133849	0	0	0		0	1		1	1	1
ERR108435	0	0	0		1	1		1	1	1
SRR2100227	0	0	1		1	1	1	0	1
ERR688023	1	0	1	1	1	1	1	1	1	1
SRR2101000			0			0		0	0
SRR2101718	0	0	0		0	0	0	0	0	0
SRR2101533	0	0	0		0	0	0	0	0	0
ERR067660	0	0	1		0	1		0	1	1
ERR228046	0	0	0		0	1		0	1	0
ERR117449			0			0		0	0	0
SRR2101243			0			0		0	0
ERR400397			0			0		0	0	0
SRR2101167			0			0		0	0
ERR040142			1		0	1		0	1	0
ERR400461			0			0		0	0	0
SRR2101489	0	0	0		0	0	0	0	0	0
SRR2100617			0			0		0	0
ERR067691			0			0		0	0	0
SRR2101451			0		0	0	0		0	0
SRR2101330	0	0	0		0	0	0	0	0	0
SRR2101074			0			0		0	0	0
ERR234655			0			1		0	0	0
SRR2101060			0			0		0	0
ERR229961			1			1		0	0	1
ERR039340			0			0		0	0
SRR2101105			0			0		0	0
ERR108470			0			0		0	0	0
ERR228035			0			0		0	0	0
ERR108429			0			1		0	0	0
ERR400518			0			0		0	0	0
SRR2101242			0			0		0	0
SRR2100810			0			0		0	0
ERR046958			0			0		0	0
ERR400478			0			0		0	0	0
SRR2100806			0			0		0	0
SRR2099997			0			0		0	0
ERR400474			0			0		0	0	0
ERR227981	0	0	0		0	1		1	1	1
SRR2100911	1	1	1		0	1	1	0	1	1
SRR2101805	0	0	0		0	0	0	0	0	0
SRR2101739	0	0	0		0	0	0	0	0	0
ERR400487			0			0		0	0	0
SRR2100702			0			0		0	0
SRR2101298			0			0		0	0	0
ERR108499	0	0	0		1	1		0	1	1
SRR2100789			0			0		0	0
SRR671864		1	1	0	1	1	1		1	0
SRR2101677	0	0	0		0	0	0	0	0	0
SRR2101445	0	0	0		0	0	0	0	0	0
ERR400521			0			0		0	0	0
SRR2100123			0			0		0	0
SRR2100156			0		0	1		0	0
ERR046860			0			0		0	0
ERR039344			0			0		0	0	0
ERR229932	0	0	1		0	1		0	1	1
SRR2100902			0		0	1		0	0
ERR108490			0			0		0	0	0
SRR2100396			0		0			0	0
SRR2100728			0			0		0	0
SRR2100979			0			0		0	0
SRR671809		0	1	0	0	1	0		1	1
SRR2100915			0		0	1		0	0
ERR227975	0	0	0		0	1		0	1	1
SRR2100302			0			0		0	0
SRR2101496	0	0	0		0	0	0	0	0	0
ERR144581	0	0	0		0	1		1	1	1
SRR2100795			0			0		0	0
ERR228018			0			0		0	0	0
ERR067662	1	1	1		1	1		0	1	1
SRR2100988			0			0		0	0
SRR2101476	0	0	0		0	0	0	0	0	0
SRR2101727	0	0	0		0	0	0	0	0	0
ERR400341			0			0		0	0	0
SRR2100294	0	0	0		0	1	0	1	1
ERR040119		0	1	0	0	1	0	0	1	0
SRR2101669	0	0	0		0	0	0	0	0	0
SRR2100167			0		0	1		0	0
ERR040121		0	0	1	0	1	0	0	1	0
ERR552553			0			0		0	0	0
SRR2101078			0			0		0	0	0
SRR2100092			0		0	0		0	0
SRR2101822			0			0		0	0
SRR2101726	0	0	0		0	0	0	0	0	0
SRR2100278			0		0	1		0	0
SRR2100707			0			0		0	0
ERR046891			0			0		0	0
SRR2101289			0			0		0	0	0
SRR2101189			0			0		0	0
SRR2101335	0	0	0		0	0	0	0	0	0
ERR133949			0			0		0	0	0
SRR2100226	0	0	0		0	0	0	0	1	0
ERR400545			0			0		0	0	0
SRR2100676			0			0		0	0
SRR671788		0	0	0	0	0	0		0	0
SRR671828		0	0	1	1	1	0		1	0
SRR2100059			0			0		0	0
ERR046843			0			0		0	0
SRR2101544	0	0	0		0	0	0	0	0	0
ERR229924	0	0	1		0	1		0	1	1
SRR2101695	0	0	0		0	0	0	0	0	0
ERR072027			0			0		0	0
SRR2100311			0			0		0	0
ERR067668	0	0	1		1	1		0	1	1
SRR2101698	0	0	0		0	0	0	0	0	0
SRR2099946			0			0		0	0
SRR2101144			0			0		0	0
ERR108459			0			0		0	0	0
SRR671802		0	0	0	0	0	0		0	0
SRR2101466	0	0	0		0	0	0	0	0	0
ERR133905			0			0		0	1	0
SRR2100571			0			0		0	0
ERR228010			0			0		0	0	0
ERR400513			0			0		0	0	0
ERR046852			0			0		0	0
ERR038746		0	1	0	0	1	0	1	1	1
SRR2101341	0	0	0		0	0	0	0	0	0
ERR046946			0			0		0	0
ERR133864			0			0		0	0	0
SRR671820		0	0	0	0	1	0		1	1
ERR133904			0			0		0	0	0
SRR2101509	0	0	0		0	0	0	0	0	0
SRR2101077			0			1		0	0	1
SRR2101226			0			0		0	0
SRR2100470			0			0		0	0
ERR046782			0			0		0	0
SRR671773		0	0	0	0	0	0		0	0
ERR108440			0			0		0	0	0
SRR2100611			0		0	0		0	0
SRR2100454			0			0		0	0	0
SRR2100613			0			0		0	0
SRR1002684	0	0	0	0	0	1	0	0	1	1
SRR2100037			0			0		0	0
ERR552662			1			1		0	1	1
SRR2101235			0			0			0
ERR067674	1	1	1		1	1		0	1	1
ERR025846			0			0		0	0
SRR2100253			0			0		0	0
SRR2100197			0		0	1		0	0
ERR234556	0	0	1		0	1		0	1	1
SRR2100813			0			0		0	0
ERR400338			0			0		0	0	0
ERR400455			0			0		0	0	0
SRR2101516	0	0	0		0	1	0	0	0	0
SRR2101300	0	0	0		0	0	0	0	0	0
SRR2101029								0
SRR2100155			0			0		0	0
SRR2100316			0			0		0	0
ERR688014	1	1	0	0	1	1	1	1	1	1
SRR2100106			0			0		0	0
ERR400381			0		0	0		0	0
ERR228047			0			0		0	0	0
ERR551511			1			1		0	1	1
SRR2101567	0	0	0		0	0	0	0	0	0
ERR229993	1	1	1		0	1		1	1	1
SRR2100237			0			0		0	0
SRR2101349			0			1		0	0	0
ERR117454	1	1	0		1	1		1	1	1
ERR133955			0			1		0	0	1
ERR234595			0			1		0	0	1
ERR400468			0			0		0	0	0
SRR2100190			0			0		0	0
SRR2100399			0		0	1		0	0
SRR2101400	0	0	0		0	0	0	0	0	0
SRR2101214			0			0		0	0
SRR2100736			0			0		0	0
SRR2100014			0			0		0	0
SRR2101485	0	0	0		0	0	0	0	0	0
SRR2101828	0	0	0		0	0	0	0	0	0
SRR2100495			0			0		0	0
SRR2100908			0		0	1		0	0
SRR2101028			0			0		0	0
ERR551089			0			0		0	0	0
SRR2100209			0		0	1		0	0
SRR2100996			0		0	0		0	0
SRR2100800			0			0		0	0
ERR067708			0			0		0	0	0
ERR137283	0	0	0		0	1		0	1	1
ERR137278			0			0		0	0	0
SRR2100393			0		0	1		0	0
SRR2100054			0			0		0	0
SRR2101382	0	0	0		0	0	0	0	0	0
ERR688025	1	1	1	0	1	1	1	1	1	1
ERR133985			0			1		0	0	1
SRR2101259			0		0	1		0	0
SRR2101238			0			0		0	0
SRR2100645			0			0		0	0
SRR2100742			0			0		0	0
SRR2101009			0			0		0	0
SRR2100766			0			0		0	0
ERR400426			0			0		0	0	0
ERR133895	0	1	0		0	1		0	1	1
ERR400314			0			0		0	0	0
SRR2101252			0			0		0	0
ERR039338			0			0		0	0
ERR046752			0			0		0	0
SRR2100139			0			0		0	0
ERR229992			0			0		0	0	0
SRR2101480	0	0	0		0	0	0	0	0	0
ERR229955	0	0	1		1	1		0	1	1
ERR144599			0			1		0	0	1
ERR400475			0			0		0	0	0
ERR046791			0			0		0	0
SRR2101772	0	0	0		0	0	0	0	0	0
SRR671763		0	0	0	0	0	0		0	0
SRR2100511			0			0		0	0
SRR2101115			0		0	0		0	0
ERR067684	0	0	1		1	1		1	1	1
SRR2101222			0			0		0	0
ERR046754			0			0		0	0
SRR2101541	0	0	0		0	1	0	0	0	0
SRR2101660	0	0	0		0	0	0	0	0	0
ERR046760			0			0		0	0
SRR2101603	0	0	0		0	0	0	0	0	0
SRR2101762	0	0	0		0	0	0	0	0	0
SRR2100459	0	1	1		0	1		0	1	1
SRR2100119			0			0		0	0
SRR671831		0	0	0	0	1	0		1	0
SRR2100968			0			0		0	0
SRR2101668	0	0	0		0	0	0	0	0	0
SRR2100031			0		0	1		0	0
SRR2101557	0	0	0		0	0	0	0	0	0
ERR046764			0			0		0	0
ERR400377			0			0		0	0	0
SRR2100262			0			0		0	0
SRR2100514			0			0		0	0
ERR133952			0			0		0	0	0
ERR046850			0			0		0	0	0
SRR2100427			0			0		0	0	0
ERR228037			0			1		0	1	1
SRR2100030			0			0		0	0
SRR2101427	0	0	0		0	0	0	0	1	0
SRR2100372			0			0		0	0
ERR137206	0	0	0		0	1		0	1	1
SRR2100833			0		0	1		0	0
ERR230001			0			0		0	0	0
ERR046745			0			0		0	0
SRR2100953			0			0		0	0
SRR2100966			0			0		0	0
ERR234617			0			0		0	0	0
ERR039335			0		0	0		0	0	0
SRR2100794			0			0		0	0
ERR072028			0			0		0	0
ERR552132			0			0		0	0	1
SRR974700	0	0	1	0	0	1	0	0	0	1
ERR688036	1	1	1	1	1	1	1	1	1	1
ERR158580	1	0	0		1	1		1	1	1
ERR229994	0	0	0		0	1		0	1	1
ERR072077			0			0		0	0
SRR2100832			0		0	1		0	0
SRR671849		0	1	0	0	1	0		1	1
ERR108508			0			0		0	0	0
SRR2100408			0			0		0	0	0
SRR2100291			0			0		0	0
ERR067600	0	0	0		0	1		0	1	1
ERR108442			0			0		0	0	0
ERR133969			0			1		0	0	1
SRR2101597	0	0	1		0	1	0	1	1	1
SRR2101233			0			0		0	0
SRR2101760	0	0	0		0	0	0	0	0	0
SRR2101408	0	0	0		0	0	0	0	0	0
SRR2101788	0	0	0		0	0	0	0	0	0
SRR2101452			0		0	0				0
ERR067742			0			0		0	0	0
SRR2101253			0			0		0	0
SRR2100633			0			0		0	0
SRR2101032			0			0		0	0
ERR553009			0			0		0	0	0
SRR2100955			0			0		0	0
ERR040123			1		0	1		1	1	0
ERR046937			0		0
ERR046947			0			0		0	0
ERR144635	0	0	1		0	1		1	1	1
SRR2101599	0	0	0		0	0	0	0	0	0
ERR038291			0			0		0	0
ERR400342						1
ERR400466			0			0		0	0	0
SRR2100314			0			0		0	0
SRR2100874			0		0	1		0	0
ERR234565	0	0	0		1	1		0	1	1
ERR067588	0	0	1		0	1		0	1	1
ERR133858	0	0	1		0	1		0	1	1
SRR2101747	0	0	0		0	0	0	0	0	0
SRR2100134			0			0		0	0
SRR2101401	0	0	0		0	0	0	0	0	0
SRR2101344	1	1	0		1	1	1	1	1	1
SRR2100632			0		0	0		0	0
ERR229935			0			1		0	0	1
SRR2100500			0			0		0	0
SRR2101719	0	0	0		0	0	0	0	0	0
SRR2100340			0		0	1		0	0
SRR2101432	0	0	0		0	0	0	0	0	0
ERR400532			0			0		0	0	0
SRR2101134			0			0		0	0
ERR137261			0			0		0	0	0
SRR671832		0	0	0	0	0	0		0	0
SRR2099995			0			0		0	0
SRR2101351			0			1		1	0
ERR046771			0			0		0	0
SRR2101477	0	0	0		0	0	0	0	0	0
ERR400535			0			0		0	0	0
ERR400312			0			0		0	0	0
ERR144624	0	1	1		0	1		0	1	1
SRR2100402	0	0	0		0	1	0	0	1	1
ERR108433			0			0		0	0	0
ERR025848			0			0		0	0
ERR234610	0	0	0		1	1		0	1	1
SRR2100971			0			0		0	0
ERR137223	0	0	1		1	1		0	1	1
SRR2100422			0			0		0	0	0
ERR067581	0	0	0		1	1		0	1	1
ERR137218	0	0	1		0	1		0	1	1
SRR2100745			0			0		0	0
SRR2100453			0			1		0	0	0
SRR2101548	0	0	0		0	0	0	0	0	0
ERR234573	0	0	0		0	1		0	1	1
SRR2101683	0	0	0		0	1	0	0	0	0
SRR2100064			0			0		0	0
ERR046903	0	0	1		1	1		1	1
ERR067678	0	0	0		0	1		0	1	1
SRR2101438			0		0	0	0		0
SRR2100423			0			0		0	0	0
ERR400418			0			0		0	0	0
SRR2101209			0			0		0	0
SRR2100509			0			0		0	0
SRR2101654	0	0	0		0	0	0	0	0	0
ERR688040	1	0	0	0	1	1	1	1	1	0
SRR2101316	1	1	0		1	1	0	1	0	0
ERR038275			0			0		0	0
SRR2100640			0			0		0	0
SRR671821		1	1	1	1	1	1		1	1
SRR2101735	0	0	0		0	0	0	0	0	0
ERR046849			0			0		0	0
ERR400398			0			0		0	0	0
ERR144571	0	0	1		0	1		1	1	1
ERR040099			0			0		0	0
ERR108463			0			0		0	0	0
SRR671748		0	1	0	0	1	0		1	1
ERR046794			0			0		0	0
SRR2101422	0	0	0		0	0	0	0	0	0
ERR108497			0			0		0	0	0
ERR067653	0	0	0		0	1		1	1	1
SRR2101288			0			0		0	0	0
ERR400498			0			0		0	0	0
ERR552799			0			0		0	0	0
ERR400354			0			0		0	0	0
SRR2101186			0			0		0	0
SRR2101081			0			0		0	0	0
ERR234683			0			1		0	0	1
SRR2099964	0	0	0		0	1	0	0	0	0
SRR2100941			0			0		0	0
SRR2101577	0	0	0		0	0	0	0	0	0
SRR2101454	0	0	0		0	1	0		0	0
ERR067754	1	1	0		0	1		0	1	1
SRR2100692			0			0		0	0
SRR2100790			0			0		0	0
ERR229939			0			0		0	0	0
SRR2100887			0		0	1		0	0	0
SRR2100432			0			1		1	1	0
SRR2100411			0			0		0	0	0
SRR2100843			0		0	1		0	0
SRR2100652			0			0		0	0
ERR551067			1			1		0	0	1
SRR2101068			0			0		0	0	0
SRR2101538	0	0	0		0	0	0	0	0	0
SRR2100483			0			0		0	0
SRR2100747			0			0		0	0
SRR671729		0	0	0	0	0	0		0	0
ERR133855	1	0	0		0	1		0	1	1
SRR2100342			0		0	1		0	0
ERR046733			0			0		0	0
SRR2101798	0	0	0		0	1	0	0	0	0
ERR067651	0	0	1		0	1		0	1	1
SRR671858		0	0	0	0	0	0		0	0
ERR688015	1	1	1	0	1	1	1	1	1	1
ERR133852			0			0		0	1	0
SRR2099989			0		0	1		0	0
ERR137228			0			1		0	0	1
ERR133930	1	0	0		0	1		0	1	1
SRR2101050			0			0		0	0
ERR133863			0			0		0	0	1
SRR2100699			0			0		0	0
SRR2100264			0			0		0	0
ERR038285			0			0		0	0
ERR108506			0			0		1	0	0
SRR2101116			0			0		0	0
ERR040124		0	1	0	0	1	0	1	1	1
SRR2100620			0			0		0	0
ERR229946	0	0	1		0	1		0	1	1
SRR2100906			0			1		0	1
ERR046994			0			0		0	0
ERR229948			0			0		0	0	0
ERR046933						1		0
ERR133800	0	0	0		0	1		0	1	1
SRR2100463			0			0		0	0	0
ERR038745		0	1	0	0	1	0	1	1	0
SRR2100028			0			0		0	0
ERR046919			0			0		0	0
SRR671774		0	0	0	0	1	0		1	1
SRR2100489			0			0		0	0
SRR2101306	0	0	0		0	1	0	0	0	0
ERR227985	0	1	1		1	1		1	1	1
SRR2101174			0			0		0	0
ERR067687	0	0	0		0	1		0	1	1
ERR144597	0	0	0		0	1		0	1	1
ERR144551	0	0	1		1	1		0	1	1
SRR2101488	0	0	0		0	0	0	0	0	0
SRR2100922			0			0		0	0
ERR228039	0	0	1		0	1		1	1	1
ERR228004			0			0		0	0	0
SRR2101686	0	0	0		0	1	0	0	0	1
ERR067713			0			0		0	0	0
ERR040130			1			1		1	1	1
ERR400352			0			0		0	0	0
ERR108492			0			0		0	0	1
ERR046916			0			0		0	0
ERR137240			1			1		0	0	1
ERR228062	1	1	1		1	1		1	1	1
SRR2100090			0			0		0	0
SRR2099994			0			0		0	0
SRR2101777	0	0	0		0	0	0	0	0	0
ERR133968			0			1		0	0	1
SRR2100328			0			0		0	0
ERR040105			0		0	1		0	0
SRR2101227			0			0		0	0
SRR2101304	0	0	0		0	0	0	1	0	0
SRR2101594	0	0	0		0	0	0	0	0	0
SRR2101160			0			0		0	0
SRR2101429	0	0	0		0	0	0	0	0	0
SRR671765		0	1	0	0	1	0		1	0
SRR2100266			0			0		0	0
ERR039341			0			0		0	0
SRR2101470			0		0	1	0	0	1	1
ERR133856			0			1		0	0	1
SRR2100781			0			0		0	0
ERR067671	1	1	0		0	1		0	1	1
SRR2100649			0			0		0	0
SRR2101293			0			0		0	0
ERR133832			0			0		1	0	0
SRR2099943			0			0		0	0
ERR067608	0	0	1		0	1		0	1	1
ERR067617	0	0	0		1	1		1	1	0
ERR038283			0			0		0	0
SRR2101770	0	0	0		0	0	0	0	0	0
SRR2100161			0			0		0	0
ERR067677	1	1	0		0	1		0	1	1
SRR2100758			0			0		0	0
ERR144594			0			1		0	0	1
ERR400528			0			0		0	0	0
SRR2101675	0	0	0		0	1	0	0	1	0
ERR400390			0			0		0	0	0
ERR025837			0			0		0	0
ERR038290			0			0		0	0
ERR400465			0			0		0	0	0
SRR2100689			0		0			0	0
SRR2101481	0	0	0		0	0	0	0	0	0
SRR2101154			0			0		0	0
ERR234589	0	0	1		0	1		0	1	1
ERR046864			0			0		0	0
SRR2101143			0			0		0	0
ERR400541			0			0		0	0	0
SRR2100052			0			0		0	0
ERR228065			0			0		0	0	1
ERR072045			0			0		0	0
SRR2100861			0			0		0	0
SRR2101264			0			0		0	0
SRR2101052			0			0		0	0
SRR2101079			0			0		0	0	0
ERR067767	1	1	1		0	1		1	0	1
SRR671762		0	0	0	0	0	0		0	0
SRR2101181			0			0		0	0
ERR133803	0	0	0		0	1		0	1	0
SRR671796		0	1	1	1	1	0		1	1
SRR2100057			0			0		0	0
SRR2100478			0			0		0	0
ERR144563	0	0	1		0	1		0	1	1
SRR2101525	0	0	0		0	0	0	0	0	0
ERR067715			0			0		0	0	0
ERR046889			0			0		0	0
SRR2101731	0	0	0		1	1	0	1	1	1
ERR133862			0			1		0	0	1
SRR2101049			0			0		0	0
SRR671782		1	1	0	1	1	1		1	1
ERR400500			0			0		0	0	0
SRR2100480			0			0		0	0
SRR2100530			0			0		0	0
ERR067692	0	0	0		0	1		0	1	1
ERR039330			0			0		0	0
SRR2100846			0		0	1		0	0
ERR400457			0			0		0	0	0
SRR2099976	0	0	0		1	1	0	0	1
ERR133829			0			0		0	0	0
SRR2101469	0	0	0		0	1	0	0	0	0
SRR2100670			0			0		0	0
ERR038257			0			0		0	0
ERR039331			0			0		0	0
SRR2100424			0			0		0	0	0
ERR039333			0		0	0		0	0
ERR400401			0			0		0	0	0
SRR2100019			0			0		0	0
SRR2101799	0	0	0		0	0	0	0	0	0
ERR144602			0			0		0	0	0
ERR046926			0			0		0	0
ERR133971			0			0		0	0	0
ERR046981			0			1		0	0
SRR2101251			0			0		0	0
SRR2100043			0			0		0	0
SRR2101119			0			0		0	0
ERR688012			0			0		0	0	0
ERR046748			0			0		1	0	0
SRR2101566			0		0	0
SRR2100515			0			0		0	0
ERR039339			0			0		0	0
SRR2101792	0	0	0		0	0	0	0	0	0
SRR2100137			0			0		0	0
SRR2101124			0			0		0	0
ERR067620	0	0	1		1	1		0	1	1
SRR2101412			0		0	1				0
ERR234649	1	1	0		0	1		1	1	1
ERR133925			0			0		0	0	0
ERR046800			0			0		0	0
ERR025844			0		0	0		0	0	0
ERR046785			0			0		0	0
SRR671829		0	0	0	1	1	0		1	1
SRR2100527			0			0		0	0
ERR046877			0		0	0		0	0	1
SRR2100560			0			0		0	0
SRR671724		0	1		1	1	0		1	0
ERR067700			0			0		0	0	0
ERR067718	0	1	0		1	1		0	1	1
ERR137233			1			1		0	0	1
SRR2100012			0			0		0	0
SRR2100474			0			0		0	0
SRR2101406	0	0	0		0	0	0	0	0	0
ERR229973			0			0		0	0	0
ERR040101			0			0		0	0
ERR228020	0	0	1		0	1		0	1	1
SRR2100852			0			1		0	0
SRR2100217	0	0	0		0	1	0	0	1	0
SRR2101327			0			0		0	0	0
SRR2100288	0	0	0		0	1	0	1	0	0
ERR144578			0			0		0	0	0
ERR108495	0	0	1		1	1		0	1	1
ERR688027	1	1	1	0	1	1	1	1	1	1
ERR400311			0			0		0	0	0
ERR133876			0			0		0	0	0
SRR2101754	0	0	0		0	0	0	0	1	0
ERR400464			0			0		0	0	0
ERR067654	0	0	1		0	1		1	1	1
SRR2100960			0			0		0	0
ERR108472			0			0		0	0	0
SRR2100965			0			0		0	0
SRR2100507			0			0		0	0
ERR228056	0	0	1		0	1		1	1	1
ERR046755			0			0		0	0
ERR228021			0			0		1	0	0
SRR2100243			0			0		0	0
SRR671783		1	1	0	1	1			1	1
ERR551550			0			0		0	0	0
SRR2101745	0	0	0		0	0	0	0	0	0
SRR2100505			0			0		0	0
SRR671784		0	0	1	1	1	0		1	0
SRR2101523	0	0	0		0	0	0	0	0	0
SRR2100421			0			0		0	0	0
SRR2100518			0			0		0	0
SRR2100456			0			0		0	0	0
ERR234557	0	0	1		0	1		0	1	1
SRR2101386			0		0	0
SRR2099990			0		0	0		0	0
SRR2100601	0	0	0		0	0	0	0	1	0
ERR137195			0			0		0	0	0
ERR234637	0	0	1		0	1		1	1	1
SRR2100073			0			0		0	0
ERR144566	0	0	1		1	1		0	1	1
ERR108420	0	1	1		1	1		0	1	1
SRR671825		0	1	1	1	1	0		1	0
SRR2101038			0			0		0	0
SRR2099982			0		1	1		0	1
SRR2100506			0			0		0	0
ERR228003	0	0	0		1	1		0	1	1
ERR688041	1	0	1	1	1	1	1	1	1	1
SRR2100344			0			1		0	0
SRR2101054			0			0		0	0
SRR2101753	0	0	0		0	1	0	0	1	1
ERR137221			0			1		0	0	1
ERR158598	0	0	0		0	1		0	1	1
SRR2100364			0			0		0	0
SRR2101319	0	0	0		0	0	0	0	0	0
ERR227984			0			0		0	0	0
ERR038754		0	1	0	0	1	0	1	1	1
SRR1002679	0	0	0	0	0	0	0	1	0	0
SRR2100773			0			0		0	0
SRR2100211			0			0		0	0
ERR067647	1	0	0		1	1		1	1	1
ERR229972			0			0		0	0	0
SRR2100049			0			0		0	0
SRR2101147			0			0		0	0
SRR2101291			0			0		0	0	0
SRR2100374			0		0	1		0	0
SRR2100867			0			0		0	0
SRR2100829	0		0		0	1		0	0	0
ERR552081			0			0		0	0	0
ERR133823	0	0	1		0	1		0	1	1
SRR2100251			0		0	1		0	0
ERR688038	1	0	0	0	1	1	1	1	1	0
SRR2101017			0			0		0	0
ERR108427			0			0		0	0	0
SRR2100901					0	0		0	0
SRR2100753			0			0		0	0
ERR688022	1	0	1	0	1	1	1	1	1	1
ERR038737		0	0	0	0	1	0	0	1	0
ERR229989			0			1		0	0	1
SRR671753		0	0	0	0	1	0		1	1
ERR038755			0			1		0	1	1
SRR2100821			0			0		1	0
SRR2100921	0	0	0		0	1	0	1	1	1
SRR2100770			0			0		0	0
SRR2100446			0			1		0	0	0
SRR2100842	0	0	0		0	1	0	0	1
ERR229931	0	0	1		0	1		1	1	1
ERR039337			0			0		0	0	0
ERR400533			0			0		0	0	0
SRR2100811			0		0	0		0	0	0
SRR2100636			0			0		0	0
SRR2100546			0			0		0	0
SRR671739		0	1	0	0	1	0		1	1
SRR671760		0	0	1	1	1	1		1	1
SRR2100590			0			0		0	0
SRR2100425			0			0		0	0	0
SRR2100260			0		0	1		0	0
SRR2100110			0			0		0	0
SRR2100391			0		0	1		0	0
SRR2099988			0		0	1		0	0
ERR133873	0	0	0		0	1		1	1	1
SRR2100469			0			0		0	0
ERR234633	0	0	1		1	1		0	1	1
ERR038740			1		0	1		1	1	0
ERR133939			0			0		0	0	0
ERR137258			0			0		0	0	1
SRR2100741			0			0		0	0
ERR400512			0			0		0	0	0
SRR671827		0	0	0	0	0	0		0	0
SRR2101383			0		0	0				0
ERR400476			0			0		0	0	0
SRR2101002			0			0		0	0
SRR2101127			0			0		0	0
ERR133980			0			1		0	0	0
SRR2100097			0		0	1		1	0
SRR2100920			1		0	1		0	1
ERR688021	1	0	0	0	1	1	1	1	1	0
SRR2100445			0			0		0	0	0
SRR2100768			0			0		0	0
SRR2100238	0		0		0	1	0	1	1
SRR2101376			0		0	0			0
SRR2100484			0			0		0	0
SRR2100512			0			0		0	0
SRR2099974			1			1		0	1
SRR2101512	0	0	0		0	0	0	0	0	0
SRR2099938			0			0		0	0
ERR228034			0			0		0	0	0
SRR2101526	0	0	0		0	0	0	0	0	0
ERR144593	0	0	0		1	1		0	1	1
ERR133901	0	0	1		1	1		0	1	1
SRR2100351			0		0	1		0	0
ERR229950			0			0		0	0	0
ERR234574	0	0	0		0	1		0	1	1
ERR688032	1	1	1	0	1	1	1	1	1	1
ERR234616	0	0	0		0	1		0	1	0
ERR553030			0			0		0	0	0
ERR400343			0			0		0	0	0
ERR046756			0			0		0	0
SRR2100750			0			0		0	0
SRR2101218			0			0		0	0
ERR229919			0			0		0	0	0
SRR2101639	0	0	0		0	1	0	0	0	0
ERR137231	0	0	1		1	1		1	1	1
SRR2100444			0			0		0	0	0
ERR046880			0			0		0	0	0
SRR2101006			0			0		0	0
SRR2100066			0			0		0	0
SRR2101724	0	0	0		0	0	0	0	0	0
SRR2101229			0			0		0	0
ERR552879			0			0		0	0	0
ERR400328			0			0		0	0	0
ERR067729	0	0	0		0	0		0	0	0
SRR2101192			0			0		0	0
ERR400417			0			0		0	0	0
ERR047004			0			0		0	0
SRR671730		0	0	0	0	0	0		0	0
SRR2101307	0	0	0		0	1	0	1	1	1
ERR133857			0			0		0	0	0
SRR2101191			0			0		0	0
ERR229960	0	0	0		1	1		0	1	1
SRR2100987			0			0		0	0
SRR2100142			0			0		0	0
ERR227997	0	0	0		0	1		0	0	1
ERR229927	0	0	0		0	1		1	1	0
SRR2100219			0		0	1		0	0
ERR234560	0	1	1		1	1		0	1	1
ERR108469	0	0	1		1	1		0	1	1
SRR2100772			0			0		0	0
ERR133890	1	1	0		1	1		0	1	1
ERR025838			0			0		0	0
ERR046862			0			0		0	0
ERR234672	0	0	1		0	1		1	1	1
SRR2100937			0			0		0	0
ERR117463	0	0	0		1	1		0	1	1
ERR067763			0			0		0	0	0
ERR067627			0			0		0	0	0
ERR133885	0	0	1		0	1		0	1	1
SRR671801		0	0	0	1	1	0		1	1
SRR671790		0	1	0	1	1	0		1	0
SRR2101640	0	0	0		0	0	0	0	0	0
ERR046883			0			0		0	0
SRR2101231			0			0		0	0
SRR2100121			0			0		0	0
ERR144562	0	0	0		0	1		0	1	1
SRR2101817			0			0		0	0	0
SRR2100672			0			0		0	0
ERR400436			0			0		0	0	0
SRR2101722	0	0	0		0	0	0	0	0	0
SRR2100165			0			0		0	0
SRR2101551	0	0	0		0	0	0			0
ERR067722			0			0		0	0	0
SRR2100439			0			0		0	0	0
SRR2100065			0		0	1		0	0
ERR234651			1			1		1	0	1
ERR144603			0			0		0	0	0
SRR2100368	0	0	0		0	1	0	0	1
ERR400453			0			0		0	0	0
SRR2099934			0		0	0		0	0
ERR137193			0			0		0	0	0
SRR2101274			0			0		0	0
SRR671824		0	0	1	0	1	0		1	1
SRR2101652	0	0	0		0	0	0	0	0	0
ERR046999			0			0		0	0
SRR2100095			0			0		0	0
ERR234641	0	1	0		1	1		0	1	1
SRR2100609			0			0		0	0
SRR2101702	0	0	0		0	0	0	0	0	0
SRR671778			0			0			0	0
SRR2101619	0	0	0		0	0	0	0	0	0
ERR228022			0			0		0	0	0
SRR2101342	0	0	0		0	1	0	0	0	0
SRR2100188			0		0	1		0	0
ERR234642			0			0		0	0	0
ERR046832			0			0		0	0
ERR046957			0			0		0	0
SRR2100003			0			0		0	0
ERR552116			0			0		0	0	1
ERR133953	0	0	1		0	1		0	1	1
ERR400433			0			0		0	0	0
ERR067622	0	0	1		1	1		0	1	1
SRR2100627			0			0		0	0
SRR2100482			0			0		0	0
SRR2101354	0	0	0		0	0	0	0	0	0
SRR2100332			0		0	1		0	0
ERR229938			0			0		1	0	1
SRR2099996			0			0		0	0
SRR2101138			0			0		0	0
SRR671854		0	1	1	1	1	0		1	1
SRR2101493	0	0	0		0	1	0	1	0	0
SRR2101807	0	0	0		0	0	0	0	0	0
ERR108457			1			1		1	0	1
SRR1002680	1	0	1	1	0	1	0	1	1	1
SRR2101065			0			1		0	0	0
ERR067695	0	1	1		0	1		0	0	1
ERR552853			0			0		0	0	0
SRR2101323			0			0		0	0
SRR2100258			0		0	1		0	0
ERR117464	0	0	1		1	1		1	1	1
ERR228044			0			1		0	0	0
SRR2100883			0		0	1		0	0
SRR2100272			0		0	1		0	0
SRR2100817			0			0		0	0
SRR2100762			0			0		0	0
ERR688042	1	0	1	0	1	1	1	1	1	0
SRR2100275			0			0		0	0
SRR2100269			0			0		0	0
ERR046741			0			0		0	0
ERR046847			0			0		0	0
ERR137247			1			1		1	1	1
SRR2100541			0			0		0	0
ERR688009			0			0		0	0	0
ERR133838			0			1		0	0	1
ERR067686			0			0		0	0	0
SRR2099957			0		0	0		0	0
SRR2100128			0			0		0	0
SRR2099944			0			0		0	0
ERR144610	0	0	0		0	0		0	0	0
SRR2101778	0	0	0		0	0	0	0	0	0
SRR2101108			0			0		0	0
ERR234634			1			0		0	0	1
SRR2099985			0		0	1		0	0
SRR2100596			0			0		0	0
SRR2100665			0			0		0	0
ERR133880	0	0	0		0	1		1	1	0
SRR2100650			0			0		0	0
SRR671837		0	1	0	0	1	0		1	1
ERR137234	1	1	0		0	1		1	1	1
SRR2101128			0			0		0	0
SRR2100607			0			0		0	0
SRR2101420	0	0	0		0	0	0			0
SRR2101513	0	0	0		0	0	0	0	0	0
SRR2100499			0		0	1		0	0
SRR2101588	0	0	0		0	0	0	0	0	0
ERR038262			0			0		0	0
ERR400330			0			0		0	0	0
ERR234653	0	0	0		1	1		0	1	1
ERR144598			0			1		0	0	0
SRR2101421	0	0	0		0	0	0	0	0	0
SRR2100889	1	1	1		0	1	1	0	1
SRR2100353			0		0	1		0	0
SRR2101082			0			0		0	0	0
ERR234624	0	0	0		0	1		0	0	1
SRR2101713	0	0	0		0	0	0	0	0	0
ERR234627	0	0	0		0	1		0	1	1
ERR400440			0			0		0	0	0
SRR2100401			0			0		0	0	0
SRR2101020			0			0		0	0
ERR137235			0			0		0	0	0
ERR229926	0	0	1		0	1		0	1	1
ERR227977	0	0	1		0	1		0	1	1
SRR2101155			0			0		0	0
SRR2101163			0			0		0	0
ERR067661	1	0	0		1	1		0	1	1
ERR400511			0			0		0	0	0
ERR137277	0	0	1		0	1		0	1	1
SRR2100221			0			0		0	0
ERR230003	0	0	0		0	1		0	1	1
SRR671839		0	1	1	1	1	0		1	1
SRR2100767			0			0		0	0
ERR234578			0			0		0	0	0
ERR108498	1	0	1		0	1		1	1	1
ERR046951			0			0		0	0
SRR2101345			0			0		0	0	0
SRR2101069			0			0		0	0	0
SRR2101199			0			0		0	0
SRR2100475			0			0		0	0
ERR400477			0			0		0	0	0
ERR158579	1	1	0		0	1		1	1	1
SRR2100381			0		0	0		0	0
ERR040133		0	1	0	0	1	0	0	1	1
ERR400431			1			0		0	0	0
SRR2101433	0	0	0		0	0	0	0	0	0
ERR046857			0			0		0	0
SRR2099927			0			0		0	0
SRR2101394	0	0	0		0	0	0	0	0	0
ERR046894			0			0		0	0
ERR400423			0			0		0	0	0
ERR072037			0			0			0
ERR234660	0	0	1		0	1		0	1	1
SRR2100977			0			0		0	0
SRR2100281			0			0		0	0
ERR046738			0			0		0	0
SRR671835		0	0	0	0	0	0		0	0
SRR2100013			0			0		0	0
SRR2101780	0	0	0		0	0	0	0	0	0
ERR400333			0			0		0	0	0
ERR133945			0			1		1	0	1
SRR2100179			0		0	1		0	0
SRR2100729			0			0		0	0
SRR2100346			0			0		0	0
SRR671779		1	0		1	1			1	1
SRR2100166			0		0	1		0	0
ERR067726	0	0	1		0	1		0	1	1
ERR133850			0			0		0	0	0
SRR671841		0	1	0	0	1	0		1	1
ERR046855			0		0	1		0	1
SRR2100705			0		0	1		0	0
SRR2101099			0			0		0	0
ERR158589			1			1		0	0	1
ERR137260	0	0	0		0	1		0	1	1
SRR2100614			0			0		0	0
SRR2101314	0	0	0		0	0	0	0	0	0
SRR2101142			0			0		0	0
SRR2101700	0	0	0		0	0	0	0	0	0
SRR2100343			0		0	1		0	0
ERR067765			0			0		1	0	0
ERR067723			0			0		0	0	0
ERR108474	0	1	0		0	1		1	1	1
ERR046851			0			0		0	0
SRR2101200			0			0		0	0
SRR2100822	0	0	0		0	1	0	0	0	0
SRR2101101			0			0		0	0
SRR2100928			0			0		0	0
SRR2101272			0			0		0	0
SRR671846		0	0	0	0	0	0		0	0
ERR046867			0			0		0	0
ERR400458			0			0		0	0	0
SRR2100212			0			0		0	0
SRR2101674	0	0	0		0	0	0	0	0	0
SRR2101794	0	0	0		0	0	0	0	0	0
ERR550712			0			0		0	0	0
ERR133944	0	0	0		0	1		0	1	1
ERR229943			0			0		0	0	0
SRR2101390			0		0	0
ERR040127		0	1	1	0	1	0	0	1	1
SRR671751		0	1	1	1	1	0		1	1
ERR047011			0			0		0	0
SRR2101789	0	0	0		0	0	0	0	0	0
ERR038288			0			0		0	0
ERR046895			0			0		0	0
SRR2101800	0	0	0		0	0	0	0	0	0
ERR234630	0	0	1		0	1		1	1	1
ERR072040			0			0		0	0
ERR133989			0			0		0	0	0
ERR137263	0	0	1		1	1		1	1	1
ERR400469	0	0	0		0	0	0	0	1	0
SRR2100141			0			0		0	0
SRR2100023			0			0		0	0
SRR2100229			0		0	1		0	0
SRR2100939			0			0		0	0
SRR2099962			0		0			0	0
SRR2101413			0		0	0				0
ERR133877			1			0		0	0	1
SRR2101122			0			0		0	0
SRR2101607			0		0	1			0	1
ERR234661	1	1	1		1	1		1	1	1
ERR046833			0			0		0	0
ERR553347			0			1		0	0	0
SRR2101463	0	0	0		0	0	0	0	0	0
SRR2101460	0	0	0		0	0	0	0	1	0
SRR2101180			0			0		0	0
SRR2101008			0			0		0	0
SRR2101680	0	0	0		0	1	0	0	0	0
SRR2101295			0			0		0	0
ERR046759			0			0		0	0
SRR2099979			0			1		0	0
ERR046963			0			0		0	0
ERR228049	0	1	1		1	1		1	1	1
SRR2100183			0			0		0	0
SRR2101694	0	0	0		0	0	1	0	0	0
SRR2101608	0	0	0		0	0	0	0	0	0
ERR072094			0			0		0	0
SRR2100677			0			0		0	0
SRR2100879			0		0	1		0	0
ERR046990			0			0		0	0
SRR2100651			0			0		0	0
SRR2101202			0			0		0	0
SRR2101005			0			0		0	0
SRR2100663			0			0		0	0
SRR671812		0	0	1	1	1	0		1	1
ERR400402			0			0		0	0	0
SRR2100345			0			0		0	0
ERR400394			0			0		0	0	0
SRR2101623	0	0	0		0	0	0	0	1	0
ERR688048	1	0	1	0	1	1	1	1	1	1
SRR2101556	0	0	0		0	0	0	0	0	0
ERR550901			0			0		0	0	0
SRR2101153			0			0		0	0
SRR2100178	0	0	0		0	1	0	0	0
ERR234623	0	0	0		0	1		0	1	1
SRR671810		0	1	0	1	1	1		1	1
SRR2100685			0			0		0	0
ERR400376			0			0		0	0	0
SRR2100801			0			0		0	0
ERR400530			0			0		0	0	0
SRR2100638			0			0		0	0
ERR551568			0			1		1	0	1
SRR2100992			0			0		0	0
SRR2101752	0	0	0		0	0	0	0	0	0
ERR234652			0			0		0	0	0
SRR2100150			0			0		0	0
ERR158577			0			0		0	0	0
ERR040090			0		0	0		0	0
ERR133810			0			0		0	0	0
SRR2100559			0			0		0	0
ERR046961			0			0		1	0
SRR2100127			0			0		0	0
ERR137205	1	1	1		0	1		0	0	1
SRR2101310	0	0	0		0	0	0	0	0	0
ERR234685			0			0		0	0	0
SRR671807		1	1	0	1	1	1		1	1
SRR671750		0	0	0	1	1	0		1	0
ERR133912			0			0		0	0	0
ERR038264			0			0		0	0
ERR400370			0			0		0	0	0
ERR133854	0	1	1		1	1		0	1	1
SRR671823		0	0	0	0	0	0		0	0
SRR2101326			0			0		0	0	0
ERR137266			0			0		0	0	0
ERR072041			0			0		0	0
ERR228011			0			0		0	0	0
SRR2101537	0	0	0		0	0	0	0	0	0
ERR046873			0			0		0	0	0
SRR2100629			0			0		0	0
SRR2101206			0			0		0	0
SRR2100315			0			0		0	0
ERR038299			0			0		0	0
ERR688028	1	1	1	0	1	1	1	1	1	1
ERR552521			0			0		0	0	0
ERR072039			0			0		0	0
ERR400331			0			1		0	0	1
SRR2100831			0		0	1		0	0
SRR2101801	0	0	0		0	0	0	0	0	0
ERR400494			0			0		0	0	0
SRR2100792			0			0		0	0
ERR039346			0			0		0	0
SRR2101593	0	0	0		0	0	0	0	0	0
ERR158591			0			0		1	0	1
ERR144577			0			0		0	0	0
ERR046766			0			0		0	0
SRR2100394			0		0	1		0	0
SRR2100565			0			0		0	0
SRR2100405			0			0		0	0	1
ERR229922	0	0	1		0	1		0	1	1
ERR046749			0			0		1	0
SRR2101280			0			0		0	0	0
SRR2101136			0			0		0	0
SRR2100881			0		0	1		0	0
SRR2101303	0	0	0		0	0	0	0	0	0
ERR108489	0	0	0		0	1		0	1	1
ERR551254			0			0		0	0	0
ERR158615			1			1			0	1
ERR553226			0			0		1	1	1
SRR2101023	0	0	0		1	1	0	1	1
ERR046939			0			0		0	0	0
SRR2100540			0			0		0	0
SRR2100228	0	0	1		0	1	0	0	0	0
SRR2100662			0			0		0	0
SRR2100327			0			0		0	0
ERR144576			0			1		0	0	0
ERR046772			0			0		0	0	0
ERR552159			0			0		0	0	0
SRR2099928			0			0		0	0
ERR228008			0			0		0	0	0
ERR400425			0			0		0	0	0
ERR234663			0			0		0	0	0
ERR039334			0			0		0	0
ERR046778			0		0	1		0	0
ERR039325			0			0		0	0
SRR2101097			0			0		0	0
ERR067693			0			1		1	0	1
SRR2101657	0	0	0		0	0	0	0	0	0
SRR2101095			0		0	0		0	0
SRR2100576			0			0		0	0
SRR2101313	0	0	0		0	0	0	0	0	0
ERR108458	0	0	0		0	1		0	1	1
SRR2100181			0			0		0	0
ERR067650			1			1		0	0	1
ERR688030	1	1	1	1	1	1	1	1	1	1
ERR688047	1	0	1	0	1	1	1	1	1	1
ERR137270			0			0		0	0	0
SRR671819		0	0	1	1	1	0		1	1
SRR2100117			0			0		0	0
ERR400515			0			0		0	0	0
ERR133979			0			0		0	0	0
ERR400357			0			0		0	0	0
SRR2100715			0			0		0	0
SRR2100529			0			0		0	0
ERR227998			0			0		0	0	0
SRR2100017			0			0		0	0
SRR2100039			0			0		0	0
ERR108453	0	0	1		1	1		1	1	1
SRR2100189			0		0	1		0	0
ERR228009	0	0	0		0	1		0	1	0
ERR137249			0			0		0	0	1
SRR2101475	0	0	0		0	0	0	0	0	0
SRR2101165			0			0		0	0
ERR133963			0			1		0	0	1
SRR671728		0	1	0	0	1	0		1	0
SRR2101648	0	0	0		0	0	0	0	0	0
SRR671799		1	1	1	1	1	1		1	1
ERR400387			0			0		0	0	0
SRR2100523			0			0		0	0
ERR067630			0			0		1	0	0
ERR400442			0			0		0	0	0
ERR137227			0			1		0	0	1
ERR067755			0			1		0	0	1
SRR2100070			0			0		0	0
ERR400447			0			0		0	0	0
ERR046765			0			0		0	0
SRR671811		1	1	1	1	1	0		1	1
ERR067635			0			0		0	0	0
ERR144608			1			1		1	0	1
ERR228017	0	0	0		1	1		0	1	0
SRR2100803			0			1		0	1
SRR2101620	0	0	0		0	0	0	0	0	0
SRR2100378			0			0		0	0
SRR2100782			0			0		0	0
SRR2100994			0			0		0	0
SRR2101614	0	0	0		0	1	0	0	0	0
ERR133962	0	0	1		0	1		1	1	1
ERR400416			0			0		0	0	0
SRR2100133			0			0		0	0
SRR2101213			0			0		0	0
ERR046825	0	0	0		0	0		0	1	0
SRR2100544			0			0		0	0
ERR039324			0			0		0	0	0
SRR2101013			0			0		0	0
ERR144590	0	0	0		0	1		0	1	1
ERR133846			0			0		0	0	0
ERR040128		0	1	0	0	1	0	1	1	1
SRR2101297			0			0		0	0	0
SRR2101456	0	0	0		0	0	0	0	0	0
SRR2100798			0			0		0	0
SRR2101583	0	0	0		0	0	0	0	0	0
SRR2101823			0			0		0	0	0
SRR2100827			0		0	1		0	0
SRR2100985			0			0		0	0
SRR2101162			0			0		0	0
SRR2100126			0			0		0	0
ERR551197			0			0		0	0	0
ERR067748	1	0	0		1	1		0	1	0
SRR2101612	0	0	0		1	0	0	0	0	0
SRR1002694	1	1	1	1	0	1	1	0	1	1
ERR038293			0			0		0	0
ERR040106			0			0		0	0
SRR2100740	0	0	1		1	1	0	0	1	1
ERR229969	0	0	0		0	1		1	1	1
ERR046959			0			0		0	0
SRR2100882			0		0	1		0	0
SRR2101618	0	0	0		0	0	0	0	0	0
SRR2101287			0			0		0	0	0
SRR2101757	0	0	1		0	1	1	1	1	1
ERR040096			0			0		0	0
SRR2100850			0		0	1		0	0
SRR2100562			0			0		0	0
SRR2101431	0	0	0		0	0	0	0	0	0
SRR671766		0	1	0	0	1	0		1	1
ERR046798			0			0		0	0	0
ERR551126			1			1		1	1	1
SRR2101701	0	0	0		0	1	0	0	0	0
SRR2101270			0			0		0	0
ERR133847			0			0		0	0	0
ERR133865			0			1		0	0	1
SRR2100886			0		0	1		0	0
SRR671862		1	1	1	1	1	1		1	1
SRR671817		0	0	0	0	1	0		1	1
ERR117469			0			1		0	0	1
ERR133942	1	1	1		0	1		1	1	1
SRR2100864			0			0		0	0
ERR400540			0			0		0	0	0
SRR2101075			0			0		0	0	0
ERR046797			0			0		0	0
ERR046952			0			0		0	0
SRR2099929			0			0		0	0
ERR046964			0			0		0	0
ERR400557			0			0		0	0	0
SRR2100844			0			0		1	0
SRR2100681			0			0		0	0
SRR2100085			0			0		0	0
SRR2101646	0	0	0		0	0	0	0	0	0
SRR2101710	0	0	0		0	0	0	0	0	0
SRR2100734			0			0		0	0
SRR2100460			0			0		0	0	0
SRR2101742	0	0	0		0	0	0	0	0	0
ERR158613	0	0	1		0	1		0	1	1
SRR2101708	0	0	0		0	0	0	0	1	0
SRR2101151			0			0		0	0
SRR2101385	0	0	0		0	0	0	0	0	0
SRR2101325			0			0		0	0	0
ERR400479			0			0		0	0	0
SRR2101424	0	0	0		0	0	0		0	0
SRR2099986			0			1		0	0
ERR038300			0		0	0		0	0
SRR2101494	0	0	0		0	0	0	0	0	0
ERR227999			0			0		0	0	0
ERR550729			0			0		0	0	1
ERR234696			0			1		1	0	1
SRR671725		1	1	0	1	1	1		1	1
SRR2101728	0	0	0		0	0	0	0	0	0
ERR229956			0			0		0	0	0
ERR038295			0			0		0	0
SRR2100036			0			0		0	0
SRR2100659			0			0		0	0
ERR400514			0			0		0	0	0
ERR133819			0			0		0	0	0
SRR2101435	0	0	0		0	0	0	0	0	0
ERR067711	1	1	1		0	1		1	1	1
ERR158616	1	1	1		1	1		1	1	1
ERR400396			0		0	1		0	0	1
ERR234603			0			0		0	0	1
SRR2100494			0			0		0	0
SRR2099981			0		0	1		0	0
ERR046953			0		0	0		0	0
SRR2100365			0			0		0	0
ERR400551			0			0		0	0	0
ERR067758			0			1		0	0	1
SRR2101793	0	0	0		0	0	0	0	0	0
ERR072038			0			0		0	0
ERR137285			0			0		0	0	0
ERR228045			0			0		0	0	1
SRR2101604	0	0	0		0	0	0	0	0	0
SRR2100528			0			0		0	0
ERR067637	0	1	1		1	1		0	1	1
SRR2100805			0			0		0	0
SRR2100519			0			0		0	0
SRR2100857			0			0		0	0
SRR2101411			0		0	0				0
SRR2101133			0			0		0	0
ERR228007			0			0		0	0	0
SRR2101255			0			0		0	0
SRR2100675			0			0		0	0
ERR137284	1	1	1		0	1		1	1	1
SRR2101725	0	0	0		0	0	0	0	0	0
SRR2101063	0		0			1		0
ERR067706			0			0		0	0	0
SRR2100389	0	0	1		1	0	0	1	1	1
SRR2100200			0			0		0	0
ERR046980			0			0		0	0
SRR2100406			0			0		0	0	0
SRR2100599			0			0		0	0
ERR234650	0	0	1		0	1		0	0	1
SRR2100890	0	0	0		0	1	0	1	1
SRR2100510			0			0		0	0
SRR2100923	0	0	0		1	0	0	1	1
ERR144611	0	0	0		1	1		0	1	0
SRR2101787	0	0	0		0	0	0	0	0	0
SRR2101249			0			0		0	0
SRR2100538			0			0		0	0
SRR2100569			0			0		0	0
SRR2100637			0			0		0	0
SRR2100038			0			0		0	0
SRR2101818			0			0		0	0	0
ERR400472			0			0		0	0	0
SRR2100635			0			0		0	0
ERR067730	0	0	0		1	1		1	1	1
SRR2101104			0			0		0	0
ERR067762			0			0		0	0	0
SRR2099926			0			0		0	0
SRR2100254			0			0		0	0
SRR2100624			0			0		0	0
SRR2100733			0			0		0	0
ERR040120		0	1	0	0	1	0	1	1	1
SRR2101047			0			0		0	0
ERR137198			0			1		0	0	1
SRR2101296			0			0		0	0	0
ERR108426	0	0	1		1	1		0	1	1
SRR671771		0	1	0	0	1	0		1	1
ERR688017	1	0	1	0	1	1	1	1	1	1
SRR2101441	0	0	0		0	0	0	0	0	0
ERR144548	0	0	0		0	1		0	1	1
ERR133889	0	0	1		0	1		0	1	1
SRR2100991			0			0		0	0
SRR2101093			0			0		0	0
SRR2101447	0	0	0		0	0	0	0	0	0
ERR144569			0			0		0	0	0
ERR234575			0			1		1	0	1
SRR2100164			0			0		0	0
ERR040115		0	1	0		1	0	1	1	1
ERR688016	1	0	1	0	1	1	1	1	1	0
SRR2100520			0			0		0	0
ERR038280			0			0		0	0
ERR234584	0	0	1		0	1		1	1	1
ERR552707			1			1		0	0	1
SRR2101109			0		0	0		0	0
ERR400471			0			0		0	0	0
ERR108480	0	1	1		1	1		1	1	1
ERR108500	0	0	0		0	1		0	1	1
[truncated: 1,529 more rows]
