# Supplementary material for: Improved Resistance Prediction in Mycobacterium tuberculosis by Better Handling of Insertions and Deletions, Premature Stop Codons, and Filtering of Non-informative Sites
Source: Front Microbiol. 2019 Oct 31;10:2464. doi: 10.3389/fmicb.2019.02464 (PMC6834686; doi:10.3389/fmicb.2019.02464)
Supplement: TABLE S1 — ReSeq data set. [file Data_Sheet_1.ZIP › supplementary/S3.tex]

\documentclass[12pt]{article}
\usepackage[a4paper, total={6.1in,9.2in}]{geometry}
\usepackage[utf8]{inputenc}
\usepackage{hyperref}
\usepackage[table,xcdraw]{xcolor}
\usepackage[font={scriptsize,it},labelfont=bf]{caption}
\usepackage{multirow}
\usepackage{longtable}
\usepackage{float}
\usepackage{subcaption}
\usepackage{graphicx}
\usepackage{longtable}
\usepackage{lipsum}
\usepackage{comment}
\title{supplementary_tb}
\author{s160509 }
\date{December 2018}

\begin{document}
\subsection*{Occurrence of non-predictive mutation in the ReSeq and validation data set}
\renewcommand{\thetable}{S3.\arabic{table}}
\begin{table}[H]
\centering
\footnotesize
\begin{tabular}{l|l|cc|cc}
Drug & Mutation & \begin{tabular}[c]{@{}l@{}}Occur in\\ sus strains\end{tabular} & \begin{tabular}[c]{@{}l@{}}Occur in\\ res strains\end{tabular} & \begin{tabular}[c]{@{}l@{}}TN\\ gain\end{tabular} & \begin{tabular}[c]{@{}l@{}}FN\\ gain\end{tabular} \\ \hline
\rowcolor[HTML]{EFEFEF} 
\cellcolor[HTML]{EFEFEF} & rpoB I491F & 18 & 4 & 18 & 4 \\
\rowcolor[HTML]{EFEFEF} 
\cellcolor[HTML]{EFEFEF} & rpoB H445N & 6 & 7 & 6 & 1 \\
\rowcolor[HTML]{EFEFEF} 
\cellcolor[HTML]{EFEFEF} & rpoB L430P & 13 & 9 & 13 & 1 \\
\rowcolor[HTML]{EFEFEF} 
\multirow{-4}{*}{\cellcolor[HTML]{EFEFEF}RMP} &  &  &  & 37 & 7 \\
 & kasA G269S & 77 & 49 & 77 & 14 \\
 & kasA G312S & 22 & 9 & 21 & 0 \\
 & inhA V78A & 13 & 4 & 13 & 1 \\
\multirow{-4}{*}{INH} &  &  &  & 111 & 15 \\
\rowcolor[HTML]{EFEFEF} 
\cellcolor[HTML]{EFEFEF} & rrs 1401A\textgreater{}G & 17 & 68 & 9 & 2 \\
\rowcolor[HTML]{EFEFEF} 
\cellcolor[HTML]{EFEFEF} & rrs 492C\textgreater{}T & 66 & 1 & 66 & 1 \\
\rowcolor[HTML]{EFEFEF} 
\multirow{-3}{*}{\cellcolor[HTML]{EFEFEF}STM} &  &  &  & 75 & 3 \\
 & embB E378A & 308 & 12 & 0 & 0 \\
 & embC T270I & 308 & 12 & 0 & 0 \\
 & embB T1082A & 10 & 1 & 10 & 1 \\
\multirow{-4}{*}{EMB} &  &  &  & 308 & 1 \\
\rowcolor[HTML]{EFEFEF} 
PZA & pncA I6L & 120 & 12 & 119 & 12 \\
FLQ & gyrA T80A & 15 & 0 & 14 & 0 \\
\rowcolor[HTML]{EFEFEF} 
\cellcolor[HTML]{EFEFEF} & rrs 517C\textgreater{}T & 163 & 15 & 163 & 15 \\
\rowcolor[HTML]{EFEFEF} 
\cellcolor[HTML]{EFEFEF} & rrs 514A\textgreater{}C & 16 & 12 & 16 & 2 \\
\rowcolor[HTML]{EFEFEF} 
\multirow{-3}{*}{\cellcolor[HTML]{EFEFEF}AMK} &  &  &  & 179 & 17
\end{tabular}
\caption{\textbf{Non-predictive mutation evaluated by forward selection of mutation on the ReSeq data set.} Forward selection of mutations predictive for resistance was performed on the ReSeq data set. Mutations that were not selected in any of the 3 folds of cross validation are listed. For each mutation the number of times it occurred in susceptible (Occur in sus strains) and resistant strains (Occur in res strains) are given. The gain of true negatives (TN gain) and false negatives (FN gain) when omitting each mutations are shown. If applicable, the total TN gain and FN gain are shown after of discarding all the mutations as predictive markers of resistance to the drug. RMP, Rifampicin; INH, Isoniazid; STM, Streptomycin; EMB, Ethambutol; PZA, Pyrazinamide; FLQ Flouroquinolones; AMK, Amikacin.}
\label{tab:non_predict_muts_reseq}
\end{table}

\begin{table}[H]
\centering
\footnotesize
\begin{tabular}{l|l|cc|cc}
Drug & Mutation & \begin{tabular}[c]{@{}l@{}}Occur in\\ sus strains\end{tabular} & \begin{tabular}[c]{@{}l@{}}Occur in\\ res strains\end{tabular} & \begin{tabular}[c]{@{}l@{}}TN\\ gain\end{tabular} & \begin{tabular}[c]{@{}l@{}}FN\\ gain\end{tabular} \\ \hline
\rowcolor[HTML]{EFEFEF} 
\cellcolor[HTML]{EFEFEF} & rpoB I491F & 0 & 2 & 0 & 2 \\
\rowcolor[HTML]{EFEFEF} 
\cellcolor[HTML]{EFEFEF} & rpoB H445N & 13 & 2 & 13 & 1 \\
\rowcolor[HTML]{EFEFEF} 
\cellcolor[HTML]{EFEFEF} & rpoB L430P & 2 & 5 & 2 & 3 \\
\rowcolor[HTML]{EFEFEF} 
\multirow{-4}{*}{\cellcolor[HTML]{EFEFEF}RMP} &  &  &  & 15 & 6 \\
 & kasA G269S & 49 & 50 & 33 & 8 \\
 & kasA G312S & 6 & 2 & 6 & 0 \\
 & inhA V78A & 0 & 0 & 0 & 0 \\
\multirow{-5}{*}{INH} &  &  &  & 39 & 8 \\
\rowcolor[HTML]{EFEFEF} 
\rowcolor[HTML]{EFEFEF} 
\cellcolor[HTML]{EFEFEF} & rrs 1401A\textgreater{}G & 47 & 109 & 32 & 7 \\
\rowcolor[HTML]{EFEFEF} 
\cellcolor[HTML]{EFEFEF} & rrs 492C\textgreater{}T & 28 & 5 & 25 & 2 \\
\rowcolor[HTML]{EFEFEF} 
\multirow{-4}{*}{\cellcolor[HTML]{EFEFEF}STM} &  &  &  & 59 & 10 \\
 & embB E378A & 81 & 9 & 0 & 0 \\
 & embC T270I & 81 & 9 & 0 & 0 \\
 & embB T1082A & 3 & 1 & 1 & 1 \\
\multirow{-6}{*}{EMB} &  &  &  & 76 & 2 \\
\rowcolor[HTML]{EFEFEF} 
PZA & pncA I6L & 0 & 0 & 0 & 0 \\
FLQ & gyrA T80A & 1 & 0 & 1 & 0 \\
\rowcolor[HTML]{EFEFEF} 
\cellcolor[HTML]{EFEFEF} & rrs 517C\textgreater{}T & 0 & 1 & 0 & 1 \\
\rowcolor[HTML]{EFEFEF} 
\cellcolor[HTML]{EFEFEF} & rrs 514A\textgreater{}C & 5 & 81 & 3 & 4 \\
\rowcolor[HTML]{EFEFEF} 
\multirow{-3}{*}{\cellcolor[HTML]{EFEFEF}AMK} &  &  &  & 3 & 5
\end{tabular}
\caption{\textbf{Occurrence of non-predictive mutations in the validation data set.} For each mutation the number of it occurrence in susceptible (Occur in sus strains) and resistant strains (Occur in res strains) are given. The gain of true negatives (TN gain) and false negatives (FN gain) when omitting the mutations are shown. If applicable, the total TN gain and FN gain are shown after of discarding all the mutations as predictive markers of resistance to the drug. RMP, Rifampicin; INH, Isoniazid; STM, Streptomycin; EMB, Ethambutol; PZA, Pyrazinamide; FLQ Flouroquinolones; AMK, Amikacin.}
\label{tab:non_predict_muts_val_simple}
\end{table}

\end{document}
